# Supplementary material for: Interaction between genetic risk and comorbid conditions in endometriosis
Source: HGG Adv. 2025 May 13;6(3):100456. doi: 10.1016/j.xhgg.2025.100456 (PMC12159439; doi:10.1016/j.xhgg.2025.100456)
Supplement: Data S1. Tables S1–S9 [file mmc2.xlsx]

## Sheet: S1
Table S1. UK Biobank Comorbidity Search. n = 5,432 cases, 92,344 controls.
ICD10 Code	Cases	Controls	Test	P-value	FDR P-value
N73.6	599	845	ChiSq	0	0
N83.2	526	1536	ChiSq	0	0
D25.9	643	3269	ChiSq	1.63622e-201	3.71367e-198
N94.6	232	598	ChiSq	4.09087e-175	6.96369e-172
N97.9	191	440	ChiSq	9.12101e-162	1.2421e-158
Z90.7	437	2004	ChiSq	1.11116e-159	1.26098e-156
N92.0	677	4340	ChiSq	8.2745e-140	8.04873e-137
R10.2	176	465	ChiSq	2.17967e-129	1.85517e-126
N83.1	114	196	ChiSq	2.40024e-126	1.81591e-123
N70.1	83	131	ChiSq	8.7461e-99	5.95522e-96
R10.4	664	4985	ChiSq	3.25606e-97	2.0155e-94
N94.8	120	302	ChiSq	5.1464e-93	2.92015e-90
R10.3	372	2248	ChiSq	5.61467e-85	2.94079e-82
N83.0	88	186	ChiSq	3.10698e-81	1.5111e-78
Z87.4	320	1833	ChiSq	1.22559e-80	5.56336e-78
N94.1	120	438	ChiSq	1.82735e-60	7.77651e-58
K66.0	166	800	ChiSq	3.85174e-56	1.54273e-53
D25.1	94	339	ChiSq	2.73665e-48	1.03521e-45
D25.2	78	269	ChiSq	1.55024e-42	5.55557e-40
Y83.6	171	1082	ChiSq	5.57161e-36	1.89686e-33
N71.9	<50	62	ChiSq	2.48039e-32	8.04238e-30
N83.8	62	223	ChiSq	2.84534e-32	8.80631e-30
N99.4	<50	59	ChiSq	6.0057e-30	1.77795e-27
N72	85	416	ChiSq	1.55422e-28	4.40945e-26
K59.0	318	2891	ChiSq	1.03447e-27	2.81748e-25
K58.9	223	1799	ChiSq	3.15472e-27	8.24779e-25
N85.2	93	495	ChiSq	3.27053e-27	8.24779e-25
R07.4	429	4312	ChiSq	7.19884e-27	1.7506e-24
J45.9	606	6767	ChiSq	3.86413e-25	9.07272e-23
T81.0	161	1198	ChiSq	3.79713e-24	8.61822e-22
D27	98	582	ChiSq	1.08787e-23	2.38945e-21
M79.7	86	488	ChiSq	1.15145e-22	2.45007e-20
M79.0	67	333	ChiSq	3.49635e-22	7.21413e-20
K21.9	376	3876	ChiSq	1.50931e-21	3.02262e-19
M54.5	227	2030	ChiSq	5.42883e-21	1.05614e-18
T81.2	68	358	ChiSq	1.51821e-20	2.87153e-18
N94.4	<50	<50	ChiSq	1.91894e-20	3.53138e-18
F32.9	359	3718	ChiSq	2.98908e-20	5.35596e-18
Z88.8	188	1610	ChiSq	8.68897e-20	1.517e-17
R07.3	219	1982	ChiSq	1.34781e-19	2.29431e-17
R69	348	3643	ChiSq	7.00339e-19	1.16308e-16
Z88.0	431	4787	ChiSq	2.45314e-18	3.977e-16
Q50.4	<50	69	ChiSq	3.80069e-18	6.01835e-16
E28.2	<50	123	ChiSq	5.62543e-18	8.70535e-16
Y83.8	142	1140	ChiSq	6.37717e-18	9.64937e-16
R10.1	247	2402	ChiSq	1.31767e-17	1.95044e-15
N84.0	308	3189	ChiSq	1.707e-17	2.47298e-15
N92.1	160	1368	ChiSq	4.51591e-17	6.40601e-15
R19.0	59	325	ChiSq	1.07299e-16	1.49102e-14
Z88.1	156	1336	ChiSq	1.33953e-16	1.82417e-14
N97.8	<50	<50	ChiSq	2.61308e-16	3.48871e-14
K62.5	279	2890	ChiSq	6.65848e-16	8.71876e-14
K52.9	346	3791	ChiSq	1.03747e-15	1.31682e-13
N39.0	281	2926	ChiSq	1.04433e-15	1.31682e-13
K44.9	513	6185	ChiSq	8.54589e-15	1.05798e-12
T81.8	67	425	ChiSq	1.0909e-14	1.32642e-12
N94.5	<50	<50	ChiSq	1.18033e-14	1.40998e-12
D25.0	80	556	ChiSq	1.7115e-14	2.00924e-12
Z86.0	144	1266	ChiSq	2.31775e-14	2.67484e-12
Z90.4	164	1510	ChiSq	3.25669e-14	3.6958e-12
N32.8	117	971	ChiSq	8.60357e-14	9.60356e-12
N39.3	218	2207	ChiSq	1.0761e-13	1.1818e-11
R39.8	68	454	ChiSq	1.62804e-13	1.75958e-11
M13.9	269	2895	ChiSq	2.56018e-13	2.72379e-11
Z91.0	145	1318	ChiSq	3.57936e-13	3.74951e-11
Z53.8	293	3238	ChiSq	5.64487e-13	5.82362e-11
E66.9	272	2956	ChiSq	5.93934e-13	5.90788e-11
M88.9	<50	68	ChiSq	5.94571e-13	5.90788e-11
R11	292	3226	ChiSq	5.98684e-13	5.90788e-11
N70.9	<50	63	ChiSq	9.49349e-13	9.23445e-11
K57.3	420	5031	ChiSq	1.25425e-12	1.20284e-10
R19.4	298	3338	ChiSq	1.8358e-12	1.7361e-10
R31	236	2507	ChiSq	2.10943e-12	1.96755e-10
N93.9	91	722	ChiSq	3.16914e-12	2.90822e-10
N85.8	109	925	ChiSq	3.20335e-12	2.90822e-10
F41.9	164	1600	ChiSq	6.39412e-12	5.72863e-10
M25.5	191	1950	ChiSq	8.70811e-12	7.70046e-10
Z97.5	<50	219	ChiSq	9.0488e-12	7.89914e-10
T81.4	111	963	ChiSq	9.81771e-12	8.46187e-10
I10	960	13241	ChiSq	1.39696e-11	1.18899e-09
Z31.4	<50	<50	ChiSq	2.92082e-11	2.45529e-09
R35	81	638	ChiSq	3.41881e-11	2.83887e-09
Z30.1	71	533	ChiSq	4.61029e-11	3.78211e-09
K29.7	307	3580	ChiSq	9.74213e-11	7.89692e-09
R51	202	2161	ChiSq	1.72352e-10	1.38064e-08
N85.4	51	343	ChiSq	2.87483e-10	2.27613e-08
N85.0	53	365	ChiSq	3.72575e-10	2.91594e-08
M75.4	122	1153	ChiSq	4.50576e-10	3.48633e-08
Z86.7	260	2978	ChiSq	5.24824e-10	4.0152e-08
Z85.4	73	582	ChiSq	6.38747e-10	4.83248e-08
Z87.1	273	3165	ChiSq	6.50498e-10	4.86729e-08
N73.9	<50	139	ChiSq	7.22149e-10	5.34469e-08
K57.9	137	1351	ChiSq	8.28192e-10	6.0252e-08
N92.3	63	476	ChiSq	8.31794e-10	6.0252e-08
N93.8	83	698	ChiSq	8.55416e-10	6.13108e-08
Z51.2	239	2707	ChiSq	9.85059e-10	6.98674e-08
K60.2	<50	320	ChiSq	2.49903e-09	1.75422e-07
Z88.6	135	1348	ChiSq	2.63477e-09	1.83063e-07
Y60.0	<50	113	ChiSq	3.02153e-09	2.07814e-07
M47.9	90	801	ChiSq	4.17722e-09	2.84427e-07
K66.8	<50	<50	ChiSq	4.67149e-09	3.14933e-07
I20.9	166	1768	ChiSq	5.84769e-09	3.90362e-07
N18.2	<50	<50	ChiSq	6.18651e-09	4.08971e-07
I84.9	231	2654	ChiSq	6.88671e-09	4.50881e-07
Z72.0	181	1977	ChiSq	8.41246e-09	5.45528e-07
N88.2	<50	302	ChiSq	1.1427e-08	7.3402e-07
M19.9	324	3993	ChiSq	1.29968e-08	8.27056e-07
N83.9	<50	60	ChiSq	1.60628e-08	1.0127e-06
K30	255	3020	ChiSq	1.80174e-08	1.11789e-06
Z82.4	198	2228	ChiSq	1.80596e-08	1.11789e-06
D26.1	<50	<50	ChiSq	2.44786e-08	1.50157e-06
Z37.0	334	7656	ChiSq	2.4726e-08	1.50321e-06
A09.9	158	1698	ChiSq	2.62815e-08	1.58364e-06
D64.9	248	2935	ChiSq	2.70643e-08	1.6165e-06
E03.9	373	4742	ChiSq	3.04511e-08	1.80297e-06
M15.9	97	917	ChiSq	3.10303e-08	1.82142e-06
E78.0	373	4756	ChiSq	4.18244e-08	2.43404e-06
K29.8	118	1191	ChiSq	5.33983e-08	3.08126e-06
Z03.8	126	1298	ChiSq	6.43729e-08	3.68332e-06
Z31.2	<50	<50	ChiSq	1.13966e-07	6.43445e-06
R33	80	731	ChiSq	1.14344e-07	6.43445e-06
Z92.2	219	2576	ChiSq	1.17762e-07	6.5725e-06
Z93.3	<50	165	ChiSq	1.30918e-07	7.19994e-06
Z46.6	51	398	ChiSq	1.3112e-07	7.19994e-06
Z53.0	148	1605	ChiSq	1.34551e-07	7.32926e-06
R12	66	571	ChiSq	1.73724e-07	9.38798e-06
O70.0	<50	1558	ChiSq	1.8843e-07	1.01025e-05
N88.8	51	408	ChiSq	3.28586e-07	1.74792e-05
R55	153	1697	ChiSq	3.48385e-07	1.83888e-05
N86	56	466	ChiSq	3.83113e-07	2.00663e-05
N92.6	81	763	ChiSq	3.92137e-07	2.03821e-05
M51.3	78	730	ChiSq	4.92204e-07	2.53895e-05
R00.2	105	1073	ChiSq	5.79486e-07	2.96671e-05
Z86.4	402	5333	ChiSq	8.43756e-07	4.28741e-05
K43.9	71	659	ChiSq	1.19433e-06	6.02384e-05
Z35.0	<50	115	ChiSq	1.24001e-06	6.20826e-05
M53.3	<50	133	ChiSq	1.30467e-06	6.48431e-05
M79.6	144	1612	ChiSq	1.3648e-06	6.73401e-05
D39.1	<50	59	ChiSq	1.38235e-06	6.77153e-05
K29	53	448	ChiSq	1.41117e-06	6.83719e-05
C56	<50	380	ChiSq	1.41584e-06	6.83719e-05
I25.9	115	1227	ChiSq	1.64109e-06	7.86913e-05
N97.1	<50	60	ChiSq	1.8734e-06	8.92024e-05
D28.2	<50	<50	ChiSq	1.99092e-06	9.41402e-05
K56.5	<50	193	ChiSq	2.11344e-06	9.92442e-05
J32.9	<50	366	ChiSq	2.93148e-06	0.000136715
R39.1	<50	197	ChiSq	3.55908e-06	0.000164394
K21.0	177	2099	ChiSq	3.57326e-06	0.000164394
Z86.6	123	1357	ChiSq	4.11101e-06	0.000187865
M17.9	254	3214	ChiSq	4.39239e-06	0.000199385
M75.1	71	682	ChiSq	4.68716e-06	0.000211357
M47.8	111	1204	ChiSq	5.66545e-06	0.00025379
K80.2	203	2490	ChiSq	6.42509e-06	0.000285938
B34.9	51	448	ChiSq	8.08461e-06	0.000357455
M54.9	110	1202	ChiSq	8.89192e-06	0.000390613
I84.0	<50	<50	ChiSq	1.00168e-05	0.000434421
N82.3	<50	<50	ChiSq	1.00168e-05	0.000434421
R93.5	<50	100	ChiSq	1.07695e-05	0.00046411
D36.1	<50	110	ChiSq	1.30594e-05	0.000559255
R19.8	<50	420	ChiSq	1.3666e-05	0.000581572
D32.1	<50	<50	ChiSq	1.40374e-05	0.000593667
Z96.0	<50	219	ChiSq	1.42554e-05	0.000599168
K81.1	<50	333	ChiSq	2.1118e-05	0.000882164
G56.0	218	2756	ChiSq	2.13648e-05	0.00088703
K58.0	<50	142	ChiSq	2.36922e-05	0.000977699
K80.1	137	1603	ChiSq	2.59375e-05	0.00106391
O80.0	<50	1070	ChiSq	2.92704e-05	0.00119343
H54.0	<50	<50	ChiSq	3.00446e-05	0.0012177
M25.7	70	707	ChiSq	3.46217e-05	0.00139491
Z88.2	<50	306	ChiSq	3.8006e-05	0.00152225
R63.4	116	1324	ChiSq	3.88021e-05	0.00154505
N31.9	<50	157	ChiSq	4.67725e-05	0.00185159
Z72.1	123	1427	ChiSq	4.75329e-05	0.00186619
Z13.8	67	675	ChiSq	4.76893e-05	0.00186619
M54.2	51	478	ChiSq	5.86956e-05	0.00228376
M94.8	<50	110	ChiSq	6.03582e-05	0.00233511
M50.2	<50	101	ChiSq	6.36147e-05	0.00244719
Z80.4	<50	324	ChiSq	6.40584e-05	0.00245041
Z90.5	<50	223	ChiSq	6.53012e-05	0.00248113
G43.9	97	1079	ChiSq	6.55901e-05	0.00248113
N89.8	56	542	ChiSq	6.62563e-05	0.00249248
N39.4	55	531	ChiSq	7.20419e-05	0.00269524
N30.9	<50	349	ChiSq	7.26157e-05	0.00270186
Z53.9	58	569	ChiSq	7.35205e-05	0.00272066
K29.6	112	1289	ChiSq	7.64864e-05	0.00281511
A09	<50	93	ChiSq	7.76882e-05	0.00284397
N71.0	<50	<50	ChiSq	8.09647e-05	0.00294807
M48.0	78	830	ChiSq	8.21269e-05	0.00297448
K20	140	1686	ChiSq	8.68284e-05	0.00312812
Z98.0	<50	462	ChiSq	9.8548e-05	0.00353165
N76.0	<50	68	ChiSq	0.000103525	0.00369058
N93.0	58	576	ChiSq	0.000106561	0.00377905
M77.4	<50	124	ChiSq	0.000115082	0.00404282
M23.2	155	1911	ChiSq	0.000115187	0.00404282
R07.2	75	799	ChiSq	0.000118865	0.00415052
R50.9	79	853	ChiSq	0.000123206	0.00428016
Y84.8	<50	176	ChiSq	0.000129013	0.00445912
N35.9	53	517	ChiSq	0.000133092	0.00457689
K62.3	<50	288	ChiSq	0.000142229	0.0048665
R30.0	<50	188	ChiSq	0.000148779	0.00506518
K46.9	<50	53	ChiSq	0.000150127	0.00508563
Z30.2	130	1564	ChiSq	0.000152701	0.00514725
K92.2	122	1452	ChiSq	0.000158116	0.00529666
F17.1	202	2611	ChiSq	0.00015869	0.00529666
E11.9	208	2703	ChiSq	0.000169579	0.0056325
D07.3	<50	<50	Fisher	0.000171378	0.00566464
M51.1	82	902	ChiSq	0.000174472	0.00573904
N95.1	<50	62	ChiSq	0.000175957	0.00576005
G37.3	<50	<50	ChiSq	0.000179096	0.00583388
K62.8	61	625	ChiSq	0.000180421	0.00583388
J22	130	1570	ChiSq	0.000180783	0.00583388
I95.9	77	836	ChiSq	0.000182615	0.0058652
K63.8	<50	412	ChiSq	0.000197118	0.00630129
Z95.0	<50	270	ChiSq	0.000212093	0.00674832
N87.9	<50	193	ChiSq	0.000245203	0.00776552
Z88.4	<50	110	ChiSq	0.000251191	0.00791832
K31.7	104	1215	ChiSq	0.000254545	0.00798709
K63.5	172	2195	ChiSq	0.000279555	0.00873161
M51.2	69	740	ChiSq	0.000282828	0.00875354
K02.9	69	740	ChiSq	0.000282828	0.00875354
Y52.0	<50	<50	Fisher	0.000290705	0.0089566
Z60.2	64	675	ChiSq	0.000296759	0.00910194
R32	63	662	ChiSq	0.000298669	0.00911945
H54.7	<50	<50	ChiSq	0.000313008	0.0095146
Z80.0	173	2215	ChiSq	0.000314741	0.00952476
Z13.9	60	624	ChiSq	0.000316392	0.00953236
N13.3	<50	242	ChiSq	0.000356525	0.0106942
K13.0	<50	154	ChiSq	0.000370887	0.0110762
R20.8	<50	363	ChiSq	0.000419721	0.0124798
R53	66	710	ChiSq	0.000427118	0.0126445
N12	<50	327	ChiSq	0.000431595	0.0127218
N92.4	<50	145	ChiSq	0.000439916	0.0129111
M75.0	<50	452	ChiSq	0.0004694	0.0137174
M70.6	<50	258	ChiSq	0.000505222	0.0147011
D37.1	<50	<50	ChiSq	0.000515217	0.0149281
K76.0	<50	404	ChiSq	0.000530796	0.0153144
R42	93	1085	ChiSq	0.000535592	0.0153875
Z30.5	60	636	ChiSq	0.000540538	0.0154644
G54.9	<50	<50	ChiSq	0.000554501	0.0157975
T81.3	<50	272	ChiSq	0.000597125	0.0169409
T82.8	<50	117	ChiSq	0.000631991	0.0178557
K82.8	<50	321	ChiSq	0.000643406	0.0181031
R01.1	<50	309	ChiSq	0.000647564	0.0181451
L29.9	<50	78	ChiSq	0.000653238	0.0182291
T78.3	<50	<50	ChiSq	0.000679049	0.018872
G55.1	81	926	ChiSq	0.000684499	0.0189462
A04.8	<50	298	ChiSq	0.000694324	0.0191403
Z86.5	<50	311	ChiSq	0.000738585	0.0202783
M54.6	<50	79	ChiSq	0.000766456	0.020959
S30.1	<50	<50	ChiSq	0.000773034	0.0209835
D22.3	51	526	ChiSq	0.000773514	0.0209835
M18.9	<50	337	ChiSq	0.000817434	0.0220869
Z03.3	<50	61	ChiSq	0.000821479	0.0221085
O70.1	96	2302	ChiSq	0.00091741	0.0245931
E78.4	<50	<50	ChiSq	0.000937878	0.0250432
E78.5	60	652	ChiSq	0.00105646	0.0280107
J11.1	<50	<50	ChiSq	0.00105724	0.0280107
I47.1	52	546	ChiSq	0.00106393	0.0280786
O03.9	<50	379	ChiSq	0.00107826	0.0283258
N13.1	<50	<50	ChiSq	0.00108161	0.0283258
Z86.1	<50	443	ChiSq	0.00110914	0.0288248
R20.2	<50	443	ChiSq	0.00110914	0.0288248
J34.3	<50	318	ChiSq	0.00115169	0.029817
O47.9	<50	168	Fisher	0.00117734	0.0303311
H54.9	<50	63	ChiSq	0.00118046	0.0303311
Z04.8	<50	166	ChiSq	0.00123342	0.0315729
Z88.5	<50	459	ChiSq	0.00129579	0.0330451
M17.0	<50	178	ChiSq	0.00132593	0.0336874
G63.2	<50	<50	ChiSq	0.00134667	0.0340872
Z08.9	<50	103	ChiSq	0.00139967	0.0352975
Z85.5	<50	297	ChiSq	0.00143376	0.036024
K38.1	<50	<50	ChiSq	0.00149384	0.0373954
M79.1	<50	146	ChiSq	0.00149965	0.0374035
Z87.5	<50	114	ChiSq	0.00151599	0.037673
N84.1	107	1320	ChiSq	0.0015285	0.0378455
Q51.9	<50	<50	Fisher	0.00157421	0.0388363
D13.2	<50	<50	ChiSq	0.00161541	0.0397089
H40.0	<50	215	ChiSq	0.0016291	0.0399012
J34.8	<50	490	ChiSq	0.00164103	0.0400494
I20.1	<50	<50	ChiSq	0.00166264	0.0403353
T84.8	<50	387	ChiSq	0.00166459	0.0403353
Z42.1	75	870	ChiSq	0.00169223	0.0408595
M67.8	<50	126	ChiSq	0.00177388	0.0426796
J31.0	<50	159	ChiSq	0.00180319	0.0432321
I84.6	87	1041	ChiSq	0.0018332	0.0437974
Z93.6	<50	85	ChiSq	0.00185174	0.0440857
D12.5	74	860	ChiSq	0.00192245	0.0456096

## Sheet: S2
Table S2. Estonian Biobank Comorbidity Search. n = 3,824 cases, 15,296 controls.
ICD10 Code	Cases	Controls	Test	P-value	FDR P-value
N97.8	1063	888	ChiSquare	0	0
N97.9	1159	1504	ChiSquare	2.68354e-234	1.19565e-230
D27	1074	1325	ChiSquare	2.37525e-230	7.05529e-227
Z31.2	700	589	ChiSquare	1.355e-222	3.01861e-219
N83.2	1069	1507	ChiSquare	1.07089e-188	1.90854e-185
Z54.0	1329	2500	ChiSquare	1.46113e-142	2.17003e-139
Z35.0	446	372	ChiSquare	5.75394e-140	7.32477e-137
N73.6	302	173	ChiSquare	3.80033e-127	4.2331e-124
N97.1	399	350	ChiSquare	7.81537e-119	7.73809e-116
N83.1	479	574	ChiSquare	4.79317e-100	4.2712e-97
N97	353	328	ChiSquare	7.82571e-99	6.33953e-96
N97.4	386	427	ChiSquare	9.48717e-89	7.04501e-86
N84.0	848	1563	ChiSquare	4.43145e-88	3.03759e-85
N97.0	483	656	ChiSquare	2.61394e-84	1.66378e-81
N70.1	499	747	ChiSquare	1.67637e-74	9.95876e-72
D39.1	172	105	ChiSquare	4.39729e-69	2.44901e-66
Z31.8	285	322	ChiSquare	1.76546e-63	9.25411e-61
N94.5	368	502	ChiSquare	3.03667e-63	1.50332e-60
D25.1	1111	2629	ChiSquare	2.52347e-61	1.18351e-58
R10.2	611	1157	ChiSquare	7.43932e-58	3.31459e-55
D25.2	527	976	ChiSquare	5.10653e-52	2.16687e-49
R10.3	890	2072	ChiSquare	7.41918e-50	3.0051e-47
R10.4	1456	3972	ChiSquare	9.02802e-50	3.49777e-47
N94.4	268	381	ChiSquare	5.21098e-43	1.93479e-40
N83.8	200	245	ChiSquare	4.47542e-40	1.59522e-37
N94.6	170	193	ChiSquare	1.01385e-37	3.47478e-35
Z31.3	93	57	ChiSquare	1.47709e-37	4.87494e-35
D25	310	541	ChiSquare	2.65804e-34	8.45922e-32
D25.9	217	317	ChiSquare	2.26399e-33	6.9567e-31
K66.0	103	87	ChiSquare	6.51065e-32	1.93388e-29
N83.0	485	1075	ChiSquare	4.51699e-30	1.29841e-27
N92.0	822	2164	ChiSquare	5.64549e-29	1.57209e-26
Z48.0	1001	2792	ChiSquare	5.48855e-28	1.48207e-25
N70.0	304	583	ChiSquare	2.23757e-27	5.8644e-25
N85.0	317	624	ChiSquare	7.90792e-27	2.01336e-24
Z03.8	3162	11416	ChiSquare	1.52066e-25	3.76406e-23
D25.0	317	648	ChiSquare	1.98803e-24	4.78792e-22
N99.4	76	64	ChiSquare	7.2612e-24	1.70275e-21
N97.2	77	66	ChiSquare	9.03353e-24	2.06405e-21
B37.3	2141	7183	ChiSquare	2.01514e-23	4.48923e-21
N92.1	719	1940	ChiSquare	1.75068e-22	3.80496e-20
Z34.8	1018	5298	ChiSquare	5.13359e-21	1.08918e-18
N83.9	81	83	ChiSquare	8.5961e-21	1.78139e-18
Z30.5	980	5119	ChiSquare	1.65209e-20	3.34586e-18
Z31.1	73	71	ChiSquare	6.32397e-20	1.25229e-17
Z70.8	396	942	ChiSquare	1.25362e-19	2.42848e-17
N72	1276	4011	ChiSquare	1.1851e-18	2.2469e-16
D50.0	376	898	ChiSquare	2.12288e-18	3.94104e-16
F33.1	458	1161	ChiSquare	3.86095e-18	7.02142e-16
O30.0	152	259	ChiSquare	5.6633e-18	1.00931e-15
N30.0	1045	3190	ChiSquare	8.03863e-18	1.40455e-15
N98.1	69	72	ChiSquare	1.6496e-17	2.82684e-15
R10	707	2019	ChiSquare	7.37271e-17	1.23959e-14
D50	909	2730	ChiSquare	8.61582e-17	1.42177e-14
D22.5	1390	4500	ChiSquare	1.20707e-16	1.95567e-14
K30	942	2857	ChiSquare	1.82508e-16	2.90416e-14
N70.9	114	176	ChiSquare	2.20854e-16	3.45268e-14
M79.1	847	2523	ChiSquare	2.7234e-16	4.18418e-14
N30	1510	5010	ChiSquare	4.59001e-15	6.93247e-13
J35.0	1399	4589	ChiSquare	4.81212e-15	7.14681e-13
N94.0	278	651	ChiSquare	1.24724e-14	1.82199e-12
N60.2	404	1054	ChiSquare	2.48204e-14	3.56733e-12
N94	144	269	ChiSquare	3.61961e-14	5.11973e-12
Z30.1	950	4743	ChiSquare	1.02799e-13	1.43132e-11
R52.2	227	511	ChiSquare	1.3096e-13	1.79536e-11
N95.1	748	2251	ChiSquare	2.08682e-13	2.81752e-11
N94.8	297	729	ChiSquare	2.38715e-13	3.17491e-11
K58.9	290	714	ChiSquare	6.49434e-13	8.51045e-11
O04.9	493	2714	ChiSquare	8.25053e-13	1.06551e-10
Z03.9	941	2965	ChiSquare	9.09746e-13	1.15811e-10
D39.0	<50	<50	ChiSquare	1.19451e-12	1.49919e-10
J02	1272	4198	ChiSquare	1.23816e-12	1.5324e-10
E03.8	436	1196	ChiSquare	1.67013e-12	2.0387e-10
K59.9	331	856	ChiSquare	3.0456e-12	3.66748e-10
F41	500	1419	ChiSquare	3.36663e-12	4e-10
D50.9	647	1937	ChiSquare	6.93317e-12	8.12914e-10
K58.0	281	706	ChiSquare	1.11869e-11	1.29463e-09
N92	232	561	ChiSquare	3.83226e-11	4.37811e-09
N85.8	76	119	ChiSquare	5.09519e-11	5.74725e-09
N28.8	115	221	ChiSquare	7.59011e-11	8.45443e-09
N93.8	163	359	ChiSquare	1.14825e-10	1.26321e-08
Z24.1	1245	4178	ChiSquare	1.4215e-10	1.53489e-08
N23	131	268	ChiSquare	1.42964e-10	1.53489e-08
N85.1	59	82	ChiSquare	1.52399e-10	1.6167e-08
Z09.0	616	1868	ChiSquare	1.73492e-10	1.81758e-08
N95.3	79	130	ChiSquare	1.75415e-10	1.81758e-08
J34.3	425	1205	ChiSquare	1.8033e-10	1.84704e-08
N99.8	<50	51	ChiSquare	2.98054e-10	3.01813e-08
B37	492	1442	ChiSquare	3.43157e-10	3.42537e-08
M41	324	873	ChiSquare	3.45958e-10	3.42537e-08
G44.2	754	2373	ChiSquare	3.80384e-10	3.70075e-08
Z48.8	217	530	ChiSquare	3.82077e-10	3.70075e-08
K29	682	2116	ChiSquare	4.50096e-10	4.3127e-08
K21.9	643	1977	ChiSquare	4.65512e-10	4.41295e-08
K21	694	2160	ChiSquare	4.80598e-10	4.50801e-08
B00	492	1448	ChiSquare	5.73914e-10	5.32723e-08
O80.0	999	4783	ChiSquare	6.5656e-10	6.03156e-08
Z25.1	1046	3458	ChiSquare	7.04456e-10	6.40551e-08
I84	630	1937	ChiSquare	7.41642e-10	6.67553e-08
O00.1	127	265	ChiSquare	8.42128e-10	7.5042e-08
D24	167	383	ChiSquare	9.87226e-10	8.71007e-08
Q51.8	<50	<50	ChiSquare	1.0893e-09	9.5164e-08
N84.1	288	768	ChiSquare	1.55012e-09	1.34108e-07
N83.5	<50	<50	ChiSquare	1.7062e-09	1.46192e-07
D39	<50	<50	ChiSquare	1.79332e-09	1.52193e-07
F41.1	262	689	ChiSquare	3.03868e-09	2.55449e-07
L82	587	1804	ChiSquare	3.22852e-09	2.68872e-07
Z01.8	622	1932	ChiSquare	4.02452e-09	3.32061e-07
E28	264	698	ChiSquare	4.08435e-09	3.33905e-07
Q51.3	<50	65	ChiSquare	4.27026e-09	3.4593e-07
Z03.1	164	383	ChiSquare	4.42652e-09	3.55358e-07
N70	150	342	ChiSquare	5.37978e-09	4.28029e-07
N30.2	310	855	ChiSquare	7.37498e-09	5.81579e-07
M54.5	1534	5369	ChiSquare	8.63372e-09	6.74869e-07
N74.8	<50	<50	ChiSquare	9.1173e-09	7.06472e-07
N92.5	439	1298	ChiSquare	9.97654e-09	7.66387e-07
Z03	1600	5630	ChiSquare	1.0459e-08	7.96584e-07
D50.8	439	1303	ChiSquare	1.50589e-08	1.1372e-06
N76	698	2230	ChiSquare	1.93231e-08	1.44696e-06
N30.9	607	1902	ChiSquare	2.06604e-08	1.53421e-06
N94.3	227	592	ChiSquare	2.16207e-08	1.59225e-06
J06.8	1076	3635	ChiSquare	2.23249e-08	1.63063e-06
I43.0	71	126	ChiSquare	2.57358e-08	1.86448e-06
N73.4	<50	<50	ChiSquare	2.91184e-08	2.09253e-06
E22.1	115	249	ChiSquare	3.4493e-08	2.45893e-06
O20.9	92	184	ChiSquare	3.74728e-08	2.65016e-06
M54.2	1014	3412	ChiSquare	3.8055e-08	2.67015e-06
N84	61	102	ChiSquare	4.0956e-08	2.85125e-06
J06	1592	5634	ChiSquare	4.89017e-08	3.37801e-06
M25.5	1600	5666	ChiSquare	5.05421e-08	3.46446e-06
N76.1	1249	4311	ChiSquare	5.49898e-08	3.74056e-06
I43.8	54	86	ChiSquare	6.38418e-08	4.30981e-06
Z76.3	1008	4711	ChiSquare	9.16201e-08	6.13854e-06
N93.9	88	177	ChiSquare	9.53351e-08	6.33978e-06
O70.0	513	2597	ChiSquare	1.0641e-07	7.02384e-06
M21.4	603	1915	ChiSquare	1.2382e-07	8.11292e-06
M70	199	517	ChiSquare	1.39285e-07	9.05961e-06
N73.9	<50	67	ChiSquare	1.64101e-07	1.05964e-05
J35	456	1394	ChiSquare	1.70436e-07	1.09263e-05
N92.3	109	240	ChiSquare	1.7244e-07	1.09436e-05
N63	411	1236	ChiSquare	1.73162e-07	1.09436e-05
E06.3	516	1608	ChiSquare	1.80437e-07	1.13231e-05
N31	77	150	ChiSquare	2.08766e-07	1.29338e-05
K58	193	501	ChiSquare	2.09007e-07	1.29338e-05
N85.9	<50	63	ChiSquare	2.1429e-07	1.31692e-05
M79.2	585	1859	ChiSquare	2.19492e-07	1.33965e-05
N64.4	603	1925	ChiSquare	2.31435e-07	1.40293e-05
N95.2	414	1252	ChiSquare	2.63678e-07	1.57694e-05
O82.1	414	1252	ChiSquare	2.63678e-07	1.57694e-05
R50.9	215	575	ChiSquare	2.85763e-07	1.69762e-05
N95	189	491	ChiSquare	2.97268e-07	1.75428e-05
C56	<50	<50	ChiSquare	3.18622e-07	1.86792e-05
N76.0	1020	3478	ChiSquare	3.20775e-07	1.86825e-05
N94.1	83	169	ChiSquare	3.60105e-07	2.0837e-05
N31.8	68	128	ChiSquare	3.78082e-07	2.17361e-05
Z71.1	616	1981	ChiSquare	3.94923e-07	2.25587e-05
N11.8	102	224	ChiSquare	3.9869e-07	2.26288e-05
I49	323	942	ChiSquare	4.29803e-07	2.41353e-05
Z01.4	2775	10452	ChiSquare	4.3065e-07	2.41353e-05
F45.3	725	2384	ChiSquare	4.8556e-07	2.70427e-05
R07.4	349	1034	ChiSquare	5.21149e-07	2.88445e-05
N39.0	649	2109	ChiSquare	6.14954e-07	3.38263e-05
A09	553	1760	ChiSquare	6.21623e-07	3.39834e-05
N83	74	147	ChiSquare	7.19393e-07	3.8858e-05
K07.6	158	399	ChiSquare	7.19512e-07	3.8858e-05
K56.5	<50	<50	ChiSquare	7.83762e-07	4.20729e-05
J20	1091	3768	ChiSquare	8.25201e-07	4.40321e-05
E04.2	306	892	ChiSquare	8.81476e-07	4.67549e-05
H52.1	1302	4581	ChiSquare	9.94415e-07	5.24333e-05
N96	106	241	ChiSquare	1.01121e-06	5.3005e-05
R11	331	980	ChiSquare	1.02729e-06	5.3533e-05
M51.1	609	1974	ChiSquare	1.16905e-06	6.05662e-05
F32	719	2379	ChiSquare	1.21807e-06	6.27414e-05
Z33	251	1381	ChiSquare	1.25606e-06	6.43263e-05
D22	270	775	ChiSquare	1.49291e-06	7.60192e-05
L98.9	94	208	ChiSquare	1.58836e-06	8.042e-05
Z34.0	913	4243	ChiSquare	1.62581e-06	8.1851e-05
R53	704	2331	ChiSquare	1.80218e-06	9.02206e-05
I40	76	157	ChiSquare	1.91341e-06	9.52534e-05
A56.8	<50	74	ChiSquare	1.94799e-06	9.64362e-05
D23.5	616	2009	ChiSquare	1.9908e-06	9.71738e-05
I84.9	215	593	ChiSquare	1.99357e-06	9.71738e-05
R10.0	57	105	ChiSquare	1.9956e-06	9.71738e-05
O84.2	58	108	ChiSquare	2.18282e-06	0.000105713
J01	1151	4021	ChiSquare	2.29757e-06	0.000110668
M47.2	155	399	ChiSquare	2.47316e-06	0.000118486
M41.2	142	359	ChiSquare	2.94643e-06	0.000139813
A64	<50	51	ChiSquare	2.9497e-06	0.000139813
I86.2	<50	<50	ChiSquare	3.15074e-06	0.000148551
O28.8	180	482	ChiSquare	3.19561e-06	0.000149874
F43.2	575	1868	ChiSquare	3.28446e-06	0.000153235
N30.8	174	463	ChiSquare	3.41078e-06	0.000158299
M54.6	360	1097	ChiSquare	3.4749e-06	0.00016044
M47.9	56	105	ChiSquare	4.02293e-06	0.000184785
E28.2	276	807	ChiSquare	4.0884e-06	0.000186829
N94.9	123	302	ChiSquare	4.2464e-06	0.00019306
R10.1	381	1174	ChiSquare	4.28509e-06	0.00019383
K21.0	377	1163	ChiSquare	5.33972e-06	0.000240314
F33.2	98	227	ChiSquare	5.47429e-06	0.000245133
N71	78	168	ChiSquare	5.62124e-06	0.000250454
Q66.8	<50	<50	ChiSquare	5.69523e-06	0.000252488
D39.9	<50	<50	ChiSquare	5.88415e-06	0.000259573
O44.0	<50	83	ChiSquare	6.47416e-06	0.000284193
J34.2	471	1505	ChiSquare	7.73885e-06	0.000338044
N73.8	<50	<50	ChiSquare	8.3006e-06	0.000360643
Z02.4	3107	11920	ChiSquare	8.33717e-06	0.000360643
I84.5	208	584	ChiSquare	8.39028e-06	0.000361187
O60	203	568	ChiSquare	9.0324e-06	0.000386085
O34.1	66	136	ChiSquare	9.05529e-06	0.000386085
O02.1	384	1196	ChiSquare	9.31659e-06	0.000395334
N39	280	831	ChiSquare	9.498e-06	0.000401122
O00.8	<50	<50	ChiSquare	9.63881e-06	0.000405148
K25	105	253	ChiSquare	1.14227e-05	0.000477877
K29.3	256	751	ChiSquare	1.19245e-05	0.000496288
M54	1387	4975	ChiSquare	1.19742e-05	0.000496288
O20.0	575	1894	ChiSquare	1.35594e-05	0.000559389
N60.0	172	469	ChiSquare	1.36671e-05	0.000561233
H93.1	285	855	ChiSquare	1.60291e-05	0.000655208
M54.8	397	1254	ChiSquare	1.97533e-05	0.000803752
J30.4	456	1467	ChiSquare	2.02599e-05	0.000820617
E28.9	534	1752	ChiSquare	2.12023e-05	0.000854904
N95.8	154	414	ChiSquare	2.14721e-05	0.000861884
H92.0	473	1530	ChiSquare	2.18776e-05	0.000872635
N28.9	<50	64	ChiSquare	2.19358e-05	0.000872635
G47	415	1321	ChiSquare	2.28593e-05	0.000905328
I34.1	95	227	ChiSquare	2.34438e-05	0.000922825
Z31.5	151	405	ChiSquare	2.35082e-05	0.000922825
N71.0	146	389	ChiSquare	2.43524e-05	0.000951771
D17.1	156	422	ChiSquare	2.5175e-05	0.000979627
O99.8	449	1446	ChiSquare	2.60875e-05	0.00101072
R07.3	230	672	ChiSquare	2.82559e-05	0.00108654
O99.2	181	506	ChiSquare	2.82883e-05	0.00108654
F45	313	961	ChiSquare	2.87483e-05	0.00109947
J01.2	<50	50	ChiSquare	2.94396e-05	0.0011211
M53.3	64	136	ChiSquare	2.96482e-05	0.00112424
O14.9	<50	<50	ChiSquare	3.04259e-05	0.00114884
I09.9	<50	<50	ChiSquare	3.09971e-05	0.00116547
J04	840	2902	ChiSquare	3.30366e-05	0.00123693
R42	542	1790	ChiSquare	3.33698e-05	0.00124418
M54.1	965	3378	ChiSquare	3.49997e-05	0.00129951
N81.8	53	106	ChiSquare	3.76882e-05	0.00139352
K60.1	115	293	ChiSquare	3.85278e-05	0.00141868
Z01.7	659	2227	ChiSquare	4.02658e-05	0.00147658
M80.1	<50	<50	Fisher	4.56993e-05	0.00166896
H93.2	<50	<50	ChiSquare	4.67734e-05	0.00170122
H10.8	260	782	ChiSquare	4.70105e-05	0.00170289
M16.0	165	458	ChiSquare	4.84162e-05	0.00174671
G43.1	214	624	ChiSquare	5.03914e-05	0.00181064
G43.0	348	1094	ChiSquare	5.20042e-05	0.00186108
N60.1	317	984	ChiSquare	5.29642e-05	0.00188265
L70.0	701	2390	ChiSquare	5.30293e-05	0.00188265
E73.8	97	239	ChiSquare	5.53755e-05	0.00195814
J30.0	727	2489	ChiSquare	5.66355e-05	0.00199478
D22.4	147	400	ChiSquare	5.72964e-05	0.00201011
D18.0	307	950	ChiSquare	5.8279e-05	0.00203657
N30.1	187	534	ChiSquare	5.95063e-05	0.00206803
M47.8	243	726	ChiSquare	5.96437e-05	0.00206803
Q50.1	<50	<50	Fisher	6.1805e-05	0.00213467
N95.0	96	237	ChiSquare	6.49101e-05	0.00223326
Z25.8	2019	7522	ChiSquare	6.65108e-05	0.00227953
A60.0	246	738	ChiSquare	6.74377e-05	0.00230244
L23	672	2287	ChiSquare	6.77221e-05	0.00230333
H10.2	274	836	ChiSquare	6.84128e-05	0.00231797
E04	177	502	ChiSquare	7.0071e-05	0.00236516
F41.2	418	1351	ChiSquare	7.04874e-05	0.00237024
K52.9	105	266	ChiSquare	7.14325e-05	0.00239299
O84.0	<50	68	ChiSquare	7.21727e-05	0.00240873
M42	191	550	ChiSquare	7.42115e-05	0.00246753
I43	<50	71	ChiSquare	8.00014e-05	0.00265016
J06.9	2614	9939	ChiSquare	8.93615e-05	0.00294926
Z24.6	465	1527	ChiSquare	9.15739e-05	0.00301113
M42.1	508	1685	ChiSquare	9.25817e-05	0.00303307
Z98.8	138	375	ChiSquare	9.42552e-05	0.00307659
M41.3	102	259	ChiSquare	9.93467e-05	0.00323094
D22.3	230	688	ChiSquare	0.000103753	0.00336196
K26	138	376	ChiSquare	0.000104942	0.00338819
L60.3	237	713	ChiSquare	0.000109287	0.00351573
M02	79	188	ChiSquare	0.000110031	0.00352693
I40.9	<50	83	ChiSquare	0.000110737	0.00353684
E73.9	71	164	ChiSquare	0.000115164	0.00365233
O20.8	95	238	ChiSquare	0.000115256	0.00365233
A56	87	213	ChiSquare	0.000115583	0.00365233
I49.3	118	312	ChiSquare	0.000122484	0.00384696
M50	122	325	ChiSquare	0.000122605	0.00384696
L84	256	781	ChiSquare	0.000123153	0.00385059
R29	<50	<50	ChiSquare	0.000132567	0.00413045
I49.9	227	681	ChiSquare	0.00013515	0.00419623
I84.2	193	564	ChiSquare	0.000138568	0.00428742
H52.2	960	3397	ChiSquare	0.000146261	0.00450979
D68.8	<50	68	ChiSquare	0.000149415	0.00459117
I42	93	234	ChiSquare	0.000157435	0.00482098
K59	166	474	ChiSquare	0.000163629	0.00499348
F32.1	682	2346	ChiSquare	0.000170768	0.00519357
O82.0	236	716	ChiSquare	0.000177706	0.00537681
I49.8	144	401	ChiSquare	0.000178	0.00537681
M15	204	605	ChiSquare	0.000180159	0.00542364
L24.9	259	797	ChiSquare	0.000181298	0.00543956
N60	275	854	ChiSquare	0.00018741	0.00560405
S61.0	333	1061	ChiSquare	0.000188159	0.00560418
H52.4	830	2908	ChiSquare	0.000188672	0.00560418
H92	89	223	ChiSquare	0.00019565	0.00579216
S30.0	217	652	ChiSquare	0.000210181	0.00620174
O48	99	589	ChiSquare	0.000216857	0.00637759
M42.0	50	106	ChiSquare	0.000235101	0.00689139
M70.8	272	847	ChiSquare	0.000238784	0.00697641
I42.8	92	234	ChiSquare	0.000239717	0.00698077
D23.7	192	568	ChiSquare	0.000256756	0.00745261
U11	822	2886	ChiSquare	0.000258501	0.00747891
E04.8	70	166	ChiSquare	0.000260589	0.00751492
E06.5	80	197	ChiSquare	0.000265751	0.00763905
Z24.2	<50	84	ChiSquare	0.000270192	0.00774174
G58.0	201	600	ChiSquare	0.000276024	0.0078835
H10.3	538	1819	ChiSquare	0.000277752	0.0079075
Z35.2	142	399	ChiSquare	0.000282397	0.00801414
M41.9	256	793	ChiSquare	0.000285126	0.0080384
D22.7	221	670	ChiSquare	0.000285286	0.0080384
E06	90	229	ChiSquare	0.000285958	0.0080384
O43.8	<50	<50	ChiSquare	0.000302653	0.00848094
G55.2	<50	<50	Fisher	0.000319331	0.00889237
S37.2	<50	<50	Fisher	0.000319331	0.00889237
M79.7	94	243	ChiSquare	0.000335611	0.0093166
D89.1	<50	<50	ChiSquare	0.000341555	0.00945215
O32.5	<50	<50	ChiSquare	0.000354163	0.00977074
D62	51	111	ChiSquare	0.000356527	0.0098056
R51	1082	3893	ChiSquare	0.000364511	0.00999434
O31.1	<50	<50	Fisher	0.000370132	0.0101173
M06.0	63	147	ChiSquare	0.000376302	0.0102545
R07.0	279	879	ChiSquare	0.000378149	0.0102734
S22.3	60	138	ChiSquare	0.000379378	0.0102755
J31.0	313	1002	ChiSquare	0.000405696	0.010955
F41.9	337	1089	ChiSquare	0.000414873	0.011169
Z04.8	490	1650	ChiSquare	0.000420582	0.0112886
G25.8	51	112	ChiSquare	0.00043134	0.0115425
J30	724	2528	ChiSquare	0.000435222	0.0116116
G47.0	184	547	ChiSquare	0.000436685	0.0116158
M21	82	207	ChiSquare	0.000444854	0.0117979
K60.0	74	182	ChiSquare	0.000451594	0.0119411
M02.9	104	278	ChiSquare	0.000462566	0.012195
F33	182	541	ChiSquare	0.0004695	0.0123413
N92.4	166	486	ChiSquare	0.000471066	0.0123461
N10	403	1333	ChiSquare	0.000501712	0.0130729
M06	88	227	ChiSquare	0.000501731	0.0130729
N92.2	<50	54	ChiSquare	0.000516897	0.0134288
Z32	238	739	ChiSquare	0.000546792	0.0141641
K59.8	78	196	ChiSquare	0.000553926	0.0143073
I43.1	<50	<50	ChiSquare	0.000568869	0.0146508
N83.3	<50	<50	Fisher	0.00057864	0.0148168
Z51.4	<50	<50	Fisher	0.00057864	0.0148168
F45.4	<50	102	ChiSquare	0.000595406	0.0152025
N85.6	<50	<50	ChiSquare	0.000598802	0.0152455
K66.1	<50	<50	ChiSquare	0.000612642	0.0155093
Q51.1	<50	<50	ChiSquare	0.000612642	0.0155093
R93.7	<50	52	ChiSquare	0.000617232	0.0155812
Z02.7	1136	4119	ChiSquare	0.000621365	0.0156412
S46.9	<50	<50	ChiSquare	0.000623392	0.015648
B36.0	268	848	ChiSquare	0.000634506	0.0158823
R52.1	75	188	ChiSquare	0.000675114	0.0168514
O01.9	<50	<50	ChiSquare	0.000677083	0.0168533
J10.1	66	160	ChiSquare	0.000683859	0.0169746
Z48	130	368	ChiSquare	0.000688493	0.0170421
I78.8	84	217	ChiSquare	0.000713813	0.0176199
I51.4	57	133	ChiSquare	0.000745908	0.0183613
G43.8	81	208	ChiSquare	0.000768901	0.0188423
K80	278	887	ChiSquare	0.000769676	0.0188423
O34.8	<50	<50	ChiSquare	0.000809749	0.019769
I49.4	265	842	ChiSquare	0.000848328	0.0206542
H04.1	263	835	ChiSquare	0.000856705	0.0208014
M50.1	288	925	ChiSquare	0.000867402	0.0210039
E04.1	234	732	ChiSquare	0.000878794	0.021222
B34	470	1593	ChiSquare	0.000913638	0.0220039
H81	163	484	ChiSquare	0.000933898	0.0224312
A63.8	1010	3645	ChiSquare	0.000943	0.0225617
M41.1	112	311	ChiSquare	0.000944397	0.0225617
N64.5	207	638	ChiSquare	0.000970933	0.0231337
M75.9	191	582	ChiSquare	0.00098287	0.0233266
N92.6	415	1391	ChiSquare	0.000984266	0.0233266
F41.0	255	809	ChiSquare	0.00100613	0.0237815
K62.8	<50	96	ChiSquare	0.0010125	0.0238689
Z90.7	<50	<50	ChiSquare	0.00103639	0.024366
M51	118	332	ChiSquare	0.00103906	0.024366
N71.9	<50	108	ChiSquare	0.00105287	0.0246251
M79.6	414	1389	ChiSquare	0.00106528	0.0248499
N98.8	<50	<50	ChiSquare	0.00107244	0.0249517
B01.9	135	390	ChiSquare	0.00109915	0.0255066
S60.2	271	868	ChiSquare	0.00110749	0.0256334
M06.9	74	189	ChiSquare	0.00117755	0.0271843
M24.5	117	330	ChiSquare	0.00118447	0.0272735
M79.0	91	244	ChiSquare	0.00120223	0.027611
H81.1	326	1069	ChiSquare	0.00122654	0.0280969
M46.9	<50	60	ChiSquare	0.00123283	0.0281685
I42.9	<50	112	ChiSquare	0.00125903	0.0286518
Z11.3	666	2337	ChiSquare	0.00126041	0.0286518
N71.1	115	324	ChiSquare	0.00126847	0.0287617
H60	218	681	ChiSquare	0.00128179	0.0289899
S90.1	248	788	ChiSquare	0.00128835	0.0290174
G50.0	216	674	ChiSquare	0.00128952	0.0290174
N73.3	<50	<50	ChiSquare	0.0013183	0.0295904
B00.1	272	875	ChiSquare	0.00134903	0.0302041
I49.1	67	168	ChiSquare	0.00137511	0.0307109
F38	<50	89	ChiSquare	0.00142175	0.031673
S60.0	293	952	ChiSquare	0.00143453	0.031878
U11.9	497	2302	ChiSquare	0.00144067	0.0319348
H65.0	408	1374	ChiSquare	0.00148304	0.032777
R00.2	129	373	ChiSquare	0.00148602	0.032777
K01.0	392	1315	ChiSquare	0.00148991	0.0327818
H01.0	208	648	ChiSquare	0.00150548	0.0330426
G43.9	231	730	ChiSquare	0.00152762	0.0334399
J04.0	270	870	ChiSquare	0.00153108	0.0334399
D52.8	<50	<50	ChiSquare	0.00158227	0.0342868
I40.0	<50	<50	ChiSquare	0.00158227	0.0342868
M47	96	263	ChiSquare	0.00159471	0.0342868
D20.1	<50	<50	Fisher	0.00159699	0.0342868
K66.8	<50	<50	Fisher	0.00159699	0.0342868
W11.1	<50	<50	Fisher	0.00159799	0.0342868
Z96.9	<50	<50	Fisher	0.00159799	0.0342868
R50	72	185	ChiSquare	0.00160064	0.0342868
N32	<50	53	ChiSquare	0.0016577	0.0354239
Q64.4	<50	<50	ChiSquare	0.00168102	0.0357943
I40.8	<50	<50	ChiSquare	0.00168708	0.0357943
I44.0	<50	<50	ChiSquare	0.00168708	0.0357943
G43	357	1189	ChiSquare	0.00170726	0.0361363
G44	367	1226	ChiSquare	0.00172616	0.036296
L30.0	74	192	ChiSquare	0.00172702	0.036296
N28.1	74	192	ChiSquare	0.00172702	0.036296
K29.6	204	636	ChiSquare	0.00173779	0.0364362
F20.0	<50	200	ChiSquare	0.00175816	0.036777
H65	508	1751	ChiSquare	0.00180918	0.0377556
N85	<50	<50	ChiSquare	0.00183534	0.038212
D26.0	<50	<50	ChiSquare	0.00186372	0.0387123
K29.7	286	932	ChiSquare	0.00192303	0.0398478
E66.0	424	1983	ChiSquare	0.00192733	0.0398478
K44.9	96	265	ChiSquare	0.00196715	0.040577
B58	<50	<50	ChiSquare	0.00197674	0.0406807
Z03.5	277	900	ChiSquare	0.00199049	0.0408692
H00.1	211	663	ChiSquare	0.00199897	0.040949
L21.8	270	875	ChiSquare	0.0020284	0.0414211
D28.7	<50	<50	ChiSquare	0.00203131	0.0414211
F43	60	149	ChiSquare	0.00208602	0.0423706
F42.1	<50	<50	ChiSquare	0.00208787	0.0423706
Z31.6	<50	<50	ChiSquare	0.00209655	0.0423706
F32.0	407	1378	ChiSquare	0.00209689	0.0423706
E03.9	249	800	ChiSquare	0.00212152	0.0427712
L92.8	<50	<50	ChiSquare	0.00220119	0.0442456
G54.1	<50	<50	ChiSquare	0.00220955	0.0442456
N32.8	<50	<50	ChiSquare	0.00220955	0.0442456
Q82.5	107	303	ChiSquare	0.00222905	0.0444409
M41.8	152	457	ChiSquare	0.00222928	0.0444409
S50.0	165	503	ChiSquare	0.00234611	0.0466657
A04.9	<50	60	ChiSquare	0.00238412	0.047316
J02.9	1202	4424	ChiSquare	0.00246847	0.0488811
F32.2	101	284	ChiSquare	0.00248809	0.0491605
L80	<50	107	ChiSquare	0.00249782	0.0491982
W10.0	175	539	ChiSquare	0.00250419	0.0491982
H52.0	505	1748	ChiSquare	0.00250656	0.0491982
L29.0	64	163	ChiSquare	0.00251661	0.0492869

## Sheet: S3
Table S3. Mean trait burden in endometriosis cases and controls in the UK Biobank and Estonian Biobank.
Trait Counting Metric	UKB Case Mean	UKB Control Mean	UKB T Test P Value	EstBB Case Mean	EstBB Control Mean	EstBB T Test P Value
Four-character ICD10	8.12132	5.48406	5.58785e-106	63.5465	51.4685	4.99079e-119
Three Character ICD10	7.40851	5.05638	3.71045e-114	48.2092	40.2877	2.08733e-117
Comorbid Four-character ICD10	2.86985	1.44739	1.76402e-227	13.5112	9.45711	8.70722e-211
Comorbid Three Character ICD10	2.65556	1.37541	1.2538e-238	11.5567	8.49314	3.97568e-188

## Sheet: S4
Table S4. Linear regression model of comorbidity burden by endometriosis PRS, endometriosis status, and the interaction between PRS and endometriosis status in the UK Biobank and Estonian Biobank.
Biobank	Trait Set	term	estimate	std.error	p.value
UK Biobank	Comorbid Four-character ICD10	PRS	0.0670718	0.00715977	7.55085e-21
		Endometriosis	1.46303	0.03225	0
		PRS*Endometriosis	-0.177329	0.0302383	4.52211e-09
	Comorbid Three-character ICD10	PRS	0.0631704	0.00654401	4.87535e-22
		Endometriosis	1.31381	0.0294764	0
		PRS*Endometriosis	-0.155086	0.0276377	2.01245e-08
	Four-character ICD10	PRS	0.165147	0.0227222	3.67282e-13
		Endometriosis	2.79279	0.102348	2.48382e-163
		PRS*Endometriosis	-0.582364	0.095964	1.29532e-09
	Three-character ICD10	PRS	0.148241	0.019822	7.57386e-14
		Endometriosis	2.48325	0.0892848	1.40019e-169
		PRS*Endometriosis	-0.500523	0.0837154	2.25469e-09
Estonian Biobank	Comorbid Four-character ICD10	PRS	0.282064	0.0530656	1.07628e-07
		Endometriosis	3.98804	0.120325	2.85608e-234
		PRS*Endometriosis	-0.120121	0.115619	0.298849
	Comorbid Three-character ICD10	PRS	0.225454	0.0438157	2.69445e-07
		Endometriosis	3.01835	0.099351	4.93674e-198
		PRS*Endometriosis	-0.122642	0.0954657	0.198922
	Four-character ICD10	PRS	0.932542	0.21966	2.19252e-05
		Endometriosis	12.1285	0.498075	5.22943e-129
		PRS*Endometriosis	-1.34306	0.478596	0.00501718
	Three-character ICD10	PRS	0.633213	0.148732	2.07801e-05
		Endometriosis	7.96566	0.337247	1.33004e-121
		PRS*Endometriosis	-0.94667	0.324058	0.00348979

## Sheet: S5
Table S5. Leave one chapter out sensitivity analysis in the UK Biobank and Estonian Biobank. Data presented is from a linear regression model of comorbidity burden by endometriosis PRS, endometriosis status, and the interaction between PRS and endometriosis status.
Biobank	Chapter Omitted	Description	Trait Set	term	estimate	std.error	p.value
UK Biobank	1	Certain infectious and parasitic diseases	Comorbid Three-character ICD10	PRS	0.0629949	0.00652832	5.05373e-22
UK Biobank	1	Certain infectious and parasitic diseases	Comorbid Three-character ICD10	Endometriosis	1.30981	0.0294058	0
UK Biobank	1	Certain infectious and parasitic diseases	Comorbid Three-character ICD10	PRS*Endometriosis	-0.153895	0.0275715	2.38849e-08
UK Biobank	1	Certain infectious and parasitic diseases	Three-character ICD10	PRS	0.152263	0.0197064	1.11515e-14
UK Biobank	1	Certain infectious and parasitic diseases	Three-character ICD10	Endometriosis	2.56046	0.0887644	3.35657e-182
UK Biobank	1	Certain infectious and parasitic diseases	Three-character ICD10	PRS*Endometriosis	-0.497659	0.0832274	2.24591e-09
UK Biobank	2	Neoplasms	Comorbid Three-character ICD10	PRS	0.0577078	0.00630212	5.44097e-20
UK Biobank	2	Neoplasms	Comorbid Three-character ICD10	Endometriosis	1.19082	0.0283869	0
UK Biobank	2	Neoplasms	Comorbid Three-character ICD10	PRS*Endometriosis	-0.170403	0.0266161	1.53794e-10
UK Biobank	2	Neoplasms	Three-character ICD10	PRS	0.147495	0.0194646	3.55034e-14
UK Biobank	2	Neoplasms	Three-character ICD10	Endometriosis	2.42699	0.0876749	5.18304e-168
UK Biobank	2	Neoplasms	Three-character ICD10	PRS*Endometriosis	-0.519124	0.0822059	2.71437e-10
UK Biobank	3	Diseases of the blood and blood-forming organs and certain disorders involving the immune mechanism	Comorbid Three-character ICD10	PRS	0.0618479	0.00643666	7.5122e-22
UK Biobank	3	Diseases of the blood and blood-forming organs and certain disorders involving the immune mechanism	Comorbid Three-character ICD10	Endometriosis	1.30816	0.0289929	0
UK Biobank	3	Diseases of the blood and blood-forming organs and certain disorders involving the immune mechanism	Comorbid Three-character ICD10	PRS*Endometriosis	-0.15542	0.0271843	1.0857e-08
UK Biobank	3	Diseases of the blood and blood-forming organs and certain disorders involving the immune mechanism	Three-character ICD10	PRS	0.15317	0.0198425	1.18084e-14
UK Biobank	3	Diseases of the blood and blood-forming organs and certain disorders involving the immune mechanism	Three-character ICD10	Endometriosis	2.57418	0.0893775	1.1947e-181
UK Biobank	3	Diseases of the blood and blood-forming organs and certain disorders involving the immune mechanism	Three-character ICD10	PRS*Endometriosis	-0.508038	0.0838023	1.34645e-09
UK Biobank	4	Endocrine, nutritional and metabolic diseases	Comorbid Three-character ICD10	PRS	0.0606967	0.00636351	1.48442e-21
UK Biobank	4	Endocrine, nutritional and metabolic diseases	Comorbid Three-character ICD10	Endometriosis	1.2871	0.0286634	0
UK Biobank	4	Endocrine, nutritional and metabolic diseases	Comorbid Three-character ICD10	PRS*Endometriosis	-0.142089	0.0268754	1.24648e-07
UK Biobank	4	Endocrine, nutritional and metabolic diseases	Three-character ICD10	PRS	0.146336	0.0190375	1.52366e-14
UK Biobank	4	Endocrine, nutritional and metabolic diseases	Three-character ICD10	Endometriosis	2.50342	0.0857513	1.47519e-186
UK Biobank	4	Endocrine, nutritional and metabolic diseases	Three-character ICD10	PRS*Endometriosis	-0.467916	0.0804023	5.91406e-09
UK Biobank	5	Mental, Behavioral and Neurodevelopmental disorders	Comorbid Three-character ICD10	PRS	0.0626259	0.00641462	1.66182e-22
UK Biobank	5	Mental, Behavioral and Neurodevelopmental disorders	Comorbid Three-character ICD10	Endometriosis	1.29689	0.0288936	0
UK Biobank	5	Mental, Behavioral and Neurodevelopmental disorders	Comorbid Three-character ICD10	PRS*Endometriosis	-0.15407	0.0270913	1.29592e-08
UK Biobank	5	Mental, Behavioral and Neurodevelopmental disorders	Three-character ICD10	PRS	0.152554	0.0196614	8.63605e-15
UK Biobank	5	Mental, Behavioral and Neurodevelopmental disorders	Three-character ICD10	Endometriosis	2.53625	0.0885613	1.24537e-179
UK Biobank	5	Mental, Behavioral and Neurodevelopmental disorders	Three-character ICD10	PRS*Endometriosis	-0.491259	0.083037	3.30665e-09
UK Biobank	6	Diseases of the nervous system	Comorbid Three-character ICD10	PRS	0.0616178	0.00645639	1.40847e-21
UK Biobank	6	Diseases of the nervous system	Comorbid Three-character ICD10	Endometriosis	1.30384	0.0290817	0
UK Biobank	6	Diseases of the nervous system	Comorbid Three-character ICD10	PRS*Endometriosis	-0.151459	0.0272677	2.7909e-08
UK Biobank	6	Diseases of the nervous system	Three-character ICD10	PRS	0.149686	0.0196874	2.91568e-14
UK Biobank	6	Diseases of the nervous system	Three-character ICD10	Endometriosis	2.54064	0.0886784	8.92122e-180
UK Biobank	6	Diseases of the nervous system	Three-character ICD10	PRS*Endometriosis	-0.489577	0.0831468	3.9193e-09
UK Biobank	7	Diseases of the eye and adnexa	Comorbid Three-character ICD10	PRS	0.063262	0.00652329	3.15038e-22
UK Biobank	7	Diseases of the eye and adnexa	Comorbid Three-character ICD10	Endometriosis	1.3153	0.0293831	0
UK Biobank	7	Diseases of the eye and adnexa	Comorbid Three-character ICD10	PRS*Endometriosis	-0.156238	0.0275502	1.42342e-08
UK Biobank	7	Diseases of the eye and adnexa	Three-character ICD10	PRS	0.156873	0.0198833	3.06033e-15
UK Biobank	7	Diseases of the eye and adnexa	Three-character ICD10	Endometriosis	2.58694	0.0895612	1.09729e-182
UK Biobank	7	Diseases of the eye and adnexa	Three-character ICD10	PRS*Endometriosis	-0.5108	0.0839745	1.18538e-09
UK Biobank	8	Diseases of the ear and mastoid process	Comorbid Three-character ICD10	PRS	0.0631175	0.00652851	4.21977e-22
UK Biobank	8	Diseases of the ear and mastoid process	Comorbid Three-character ICD10	Endometriosis	1.31258	0.0294066	0
UK Biobank	8	Diseases of the ear and mastoid process	Comorbid Three-character ICD10	PRS*Endometriosis	-0.15532	0.0275723	1.77398e-08
UK Biobank	8	Diseases of the ear and mastoid process	Three-character ICD10	PRS	0.155369	0.020174	1.35832e-14
UK Biobank	8	Diseases of the ear and mastoid process	Three-character ICD10	Endometriosis	2.58533	0.0908707	2.54306e-177
UK Biobank	8	Diseases of the ear and mastoid process	Three-character ICD10	PRS*Endometriosis	-0.508466	0.0852023	2.41382e-09
UK Biobank	9	Diseases of the circulatory system	Comorbid Three-character ICD10	PRS	0.061562	0.0063947	6.28697e-22
UK Biobank	9	Diseases of the circulatory system	Comorbid Three-character ICD10	Endometriosis	1.28968	0.0288039	0
UK Biobank	9	Diseases of the circulatory system	Comorbid Three-character ICD10	PRS*Endometriosis	-0.147336	0.0270071	4.8968e-08
UK Biobank	9	Diseases of the circulatory system	Three-character ICD10	PRS	0.141411	0.0184169	1.62657e-14
UK Biobank	9	Diseases of the circulatory system	Three-character ICD10	Endometriosis	2.47306	0.0829559	2.05617e-194
UK Biobank	9	Diseases of the circulatory system	Three-character ICD10	PRS*Endometriosis	-0.465225	0.0777812	2.22267e-09
UK Biobank	10	Diseases of the respiratory system	Comorbid Three-character ICD10	PRS	0.0631595	0.00647958	1.93625e-22
UK Biobank	10	Diseases of the respiratory system	Comorbid Three-character ICD10	Endometriosis	1.30465	0.0291862	0
UK Biobank	10	Diseases of the respiratory system	Comorbid Three-character ICD10	PRS*Endometriosis	-0.155298	0.0273656	1.39123e-08
UK Biobank	10	Diseases of the respiratory system	Three-character ICD10	PRS	0.149009	0.0192219	9.12832e-15
UK Biobank	10	Diseases of the respiratory system	Three-character ICD10	Endometriosis	2.51595	0.0865817	7.36633e-185
UK Biobank	10	Diseases of the respiratory system	Three-character ICD10	PRS*Endometriosis	-0.4777	0.0811809	4.00813e-09
UK Biobank	11	Diseases of the digestive system	Comorbid Three-character ICD10	PRS	0.0508142	0.00535645	2.43936e-21
UK Biobank	11	Diseases of the digestive system	Comorbid Three-character ICD10	Endometriosis	1.12199	0.0241273	0
UK Biobank	11	Diseases of the digestive system	Comorbid Three-character ICD10	PRS*Endometriosis	-0.103779	0.0226222	4.49189e-06
UK Biobank	11	Diseases of the digestive system	Three-character ICD10	PRS	0.129245	0.0174368	1.25198e-13
UK Biobank	11	Diseases of the digestive system	Three-character ICD10	Endometriosis	2.17699	0.0785411	1.91709e-168
UK Biobank	11	Diseases of the digestive system	Three-character ICD10	PRS*Endometriosis	-0.413632	0.0736419	1.95046e-08
UK Biobank	12	Diseases of the skin and subcutaneous tissue	Comorbid Three-character ICD10	PRS	0.0618093	0.00650004	1.96554e-21
UK Biobank	12	Diseases of the skin and subcutaneous tissue	Comorbid Three-character ICD10	Endometriosis	1.31081	0.0292784	0
UK Biobank	12	Diseases of the skin and subcutaneous tissue	Comorbid Three-character ICD10	PRS*Endometriosis	-0.153406	0.027452	2.30129e-08
UK Biobank	12	Diseases of the skin and subcutaneous tissue	Three-character ICD10	PRS	0.152409	0.0199035	1.91515e-14
UK Biobank	12	Diseases of the skin and subcutaneous tissue	Three-character ICD10	Endometriosis	2.56597	0.0896522	2.0108e-179
UK Biobank	12	Diseases of the skin and subcutaneous tissue	Three-character ICD10	PRS*Endometriosis	-0.492729	0.0840598	4.59776e-09
UK Biobank	13	Diseases of the musculoskeletal system and connective tissue	Comorbid Three-character ICD10	PRS	0.0569321	0.00592109	7.05647e-22
UK Biobank	13	Diseases of the musculoskeletal system and connective tissue	Comorbid Three-character ICD10	Endometriosis	1.21851	0.0266706	0
UK Biobank	13	Diseases of the musculoskeletal system and connective tissue	Comorbid Three-character ICD10	PRS*Endometriosis	-0.134578	0.0250069	7.39837e-08
UK Biobank	13	Diseases of the musculoskeletal system and connective tissue	Three-character ICD10	PRS	0.13496	0.018081	8.45306e-14
UK Biobank	13	Diseases of the musculoskeletal system and connective tissue	Three-character ICD10	Endometriosis	2.30504	0.081443	1.65284e-175
UK Biobank	13	Diseases of the musculoskeletal system and connective tissue	Three-character ICD10	PRS*Endometriosis	-0.446995	0.0763627	4.82633e-09
UK Biobank	14	Diseases of the genitourinary system	Comorbid Three-character ICD10	PRS	0.0425215	0.00545409	6.4395e-15
UK Biobank	14	Diseases of the genitourinary system	Comorbid Three-character ICD10	Endometriosis	0.751515	0.0245671	1.52991e-204
UK Biobank	14	Diseases of the genitourinary system	Comorbid Three-character ICD10	PRS*Endometriosis	-0.132806	0.0230346	8.16525e-09
UK Biobank	14	Diseases of the genitourinary system	Three-character ICD10	PRS	0.126853	0.0188117	1.55664e-11
UK Biobank	14	Diseases of the genitourinary system	Three-character ICD10	Endometriosis	1.87754	0.0847342	1.61686e-108
UK Biobank	14	Diseases of the genitourinary system	Three-character ICD10	PRS*Endometriosis	-0.47905	0.0794486	1.64865e-09
UK Biobank	15	Pregnancy, childbirth and the puerperium	Comorbid Three-character ICD10	PRS	0.0625873	0.00649735	5.94743e-22
UK Biobank	15	Pregnancy, childbirth and the puerperium	Comorbid Three-character ICD10	Endometriosis	1.30279	0.0292662	0
UK Biobank	15	Pregnancy, childbirth and the puerperium	Comorbid Three-character ICD10	PRS*Endometriosis	-0.143244	0.0274407	1.79154e-07
UK Biobank	15	Pregnancy, childbirth and the puerperium	Three-character ICD10	PRS	0.158625	0.0201715	3.76451e-15
UK Biobank	15	Pregnancy, childbirth and the puerperium	Three-character ICD10	Endometriosis	2.62008	0.0908592	4.33397e-182
UK Biobank	15	Pregnancy, childbirth and the puerperium	Three-character ICD10	PRS*Endometriosis	-0.490101	0.0851916	8.79732e-09
UK Biobank	16	Certain conditions originating in the perinatal period	Comorbid Three-character ICD10	PRS	0.0631704	0.00654401	4.87535e-22
UK Biobank	16	Certain conditions originating in the perinatal period	Comorbid Three-character ICD10	Endometriosis	1.31381	0.0294764	0
UK Biobank	16	Certain conditions originating in the perinatal period	Comorbid Three-character ICD10	PRS*Endometriosis	-0.155086	0.0276377	2.01245e-08
UK Biobank	16	Certain conditions originating in the perinatal period	Three-character ICD10	PRS	0.155859	0.0202873	1.57347e-14
UK Biobank	16	Certain conditions originating in the perinatal period	Three-character ICD10	Endometriosis	2.59984	0.091381	2.54421e-177
UK Biobank	16	Certain conditions originating in the perinatal period	Three-character ICD10	PRS*Endometriosis	-0.51093	0.0856808	2.48217e-09
UK Biobank	17	Congenital malformations, deformations and chromosomal abnormalities	Comorbid Three-character ICD10	PRS	0.0632943	0.00654017	3.83497e-22
UK Biobank	17	Congenital malformations, deformations and chromosomal abnormalities	Comorbid Three-character ICD10	Endometriosis	1.31255	0.0294591	0
UK Biobank	17	Congenital malformations, deformations and chromosomal abnormalities	Comorbid Three-character ICD10	PRS*Endometriosis	-0.15584	0.0276215	1.6857e-08
UK Biobank	17	Congenital malformations, deformations and chromosomal abnormalities	Three-character ICD10	PRS	0.155156	0.0202215	1.6982e-14
UK Biobank	17	Congenital malformations, deformations and chromosomal abnormalities	Three-character ICD10	Endometriosis	2.58904	0.0910846	5.31226e-177
UK Biobank	17	Congenital malformations, deformations and chromosomal abnormalities	Three-character ICD10	PRS*Endometriosis	-0.511436	0.0854029	2.12515e-09
UK Biobank	18	Symptoms, signs and abnormal clinical and laboratory findings, not elsewhere classified	Comorbid Three-character ICD10	PRS	0.0541752	0.00543314	2.08959e-23
UK Biobank	18	Symptoms, signs and abnormal clinical and laboratory findings, not elsewhere classified	Comorbid Three-character ICD10	Endometriosis	1.08397	0.0244727	0
UK Biobank	18	Symptoms, signs and abnormal clinical and laboratory findings, not elsewhere classified	Comorbid Three-character ICD10	PRS*Endometriosis	-0.116196	0.0229461	4.11588e-07
UK Biobank	18	Symptoms, signs and abnormal clinical and laboratory findings, not elsewhere classified	Three-character ICD10	PRS	0.133096	0.017247	1.20185e-14
UK Biobank	18	Symptoms, signs and abnormal clinical and laboratory findings, not elsewhere classified	Three-character ICD10	Endometriosis	2.1606	0.0776864	1.43663e-169
UK Biobank	18	Symptoms, signs and abnormal clinical and laboratory findings, not elsewhere classified	Three-character ICD10	PRS*Endometriosis	-0.405601	0.0728405	2.57846e-08
UK Biobank	22	Codes for special purposes	Comorbid Three-character ICD10	PRS	0.0631704	0.00654401	4.87535e-22
UK Biobank	22	Codes for special purposes	Comorbid Three-character ICD10	Endometriosis	1.31381	0.0294764	0
UK Biobank	22	Codes for special purposes	Comorbid Three-character ICD10	PRS*Endometriosis	-0.155086	0.0276377	2.01245e-08
UK Biobank	22	Codes for special purposes	Three-character ICD10	PRS	0.15568	0.0202458	1.49069e-14
UK Biobank	22	Codes for special purposes	Three-character ICD10	Endometriosis	2.60011	0.0911938	4.4965e-178
UK Biobank	22	Codes for special purposes	Three-character ICD10	PRS*Endometriosis	-0.509757	0.0855053	2.50482e-09
Estonian Biobank	1	Certain infectious and parasitic diseases	Comorbid Three-character ICD10	PRS	0.218742	0.042709	3.05746e-07
Estonian Biobank	1	Certain infectious and parasitic diseases	Comorbid Three-character ICD10	Endometriosis	2.96224	0.0968416	1.16546e-200
Estonian Biobank	1	Certain infectious and parasitic diseases	Comorbid Three-character ICD10	PRS*Endometriosis	-0.101087	0.0930544	0.277351
Estonian Biobank	1	Certain infectious and parasitic diseases	Three-character ICD10	PRS	0.580803	0.139982	3.35201e-05
Estonian Biobank	1	Certain infectious and parasitic diseases	Three-character ICD10	Endometriosis	7.47522	0.317406	6.44725e-121
Estonian Biobank	1	Certain infectious and parasitic diseases	Three-character ICD10	PRS*Endometriosis	-0.829474	0.304993	0.00654111
Estonian Biobank	2	Neoplasms	Comorbid Three-character ICD10	PRS	0.199524	0.042121	2.18551e-06
Estonian Biobank	2	Neoplasms	Comorbid Three-character ICD10	Endometriosis	2.61966	0.0955083	1.73002e-162
Estonian Biobank	2	Neoplasms	Comorbid Three-character ICD10	PRS*Endometriosis	-0.156133	0.0917732	0.088904
Estonian Biobank	2	Neoplasms	Three-character ICD10	PRS	0.588447	0.144288	4.55535e-05
Estonian Biobank	2	Neoplasms	Three-character ICD10	Endometriosis	7.27788	0.327169	2.97531e-108
Estonian Biobank	2	Neoplasms	Three-character ICD10	PRS*Endometriosis	-0.93569	0.314374	0.00292062
Estonian Biobank	3	Diseases of the blood and blood-forming organs and certain disorders involving the immune mechanism	Comorbid Three-character ICD10	PRS	0.224743	0.0437557	2.8292e-07
Estonian Biobank	3	Diseases of the blood and blood-forming organs and certain disorders involving the immune mechanism	Comorbid Three-character ICD10	Endometriosis	3.0116	0.099215	1.06206e-197
Estonian Biobank	3	Diseases of the blood and blood-forming organs and certain disorders involving the immune mechanism	Comorbid Three-character ICD10	PRS*Endometriosis	-0.122829	0.0953349	0.197624
Estonian Biobank	3	Diseases of the blood and blood-forming organs and certain disorders involving the immune mechanism	Three-character ICD10	PRS	0.617295	0.147544	2.87961e-05
Estonian Biobank	3	Diseases of the blood and blood-forming organs and certain disorders involving the immune mechanism	Three-character ICD10	Endometriosis	7.84479	0.334553	6.71378e-120
Estonian Biobank	3	Diseases of the blood and blood-forming organs and certain disorders involving the immune mechanism	Three-character ICD10	PRS*Endometriosis	-0.966115	0.32147	0.00265658
Estonian Biobank	4	Endocrine, nutritional and metabolic diseases	Comorbid Three-character ICD10	PRS	0.222147	0.0424288	1.66044e-07
Estonian Biobank	4	Endocrine, nutritional and metabolic diseases	Comorbid Three-character ICD10	Endometriosis	2.98098	0.0962063	1.01679e-205
Estonian Biobank	4	Endocrine, nutritional and metabolic diseases	Comorbid Three-character ICD10	PRS*Endometriosis	-0.121103	0.0924439	0.190205
Estonian Biobank	4	Endocrine, nutritional and metabolic diseases	Three-character ICD10	PRS	0.607322	0.142669	2.08297e-05
Estonian Biobank	4	Endocrine, nutritional and metabolic diseases	Three-character ICD10	Endometriosis	7.7312	0.323498	2.09968e-124
Estonian Biobank	4	Endocrine, nutritional and metabolic diseases	Three-character ICD10	PRS*Endometriosis	-0.920885	0.310847	0.00305522
Estonian Biobank	5	Mental, Behavioral and Neurodevelopmental disorders	Comorbid Three-character ICD10	PRS	0.229346	0.0432926	1.1865e-07
Estonian Biobank	5	Mental, Behavioral and Neurodevelopmental disorders	Comorbid Three-character ICD10	Endometriosis	2.99793	0.098165	4.84389e-200
Estonian Biobank	5	Mental, Behavioral and Neurodevelopmental disorders	Comorbid Three-character ICD10	PRS*Endometriosis	-0.127874	0.094326	0.175223
Estonian Biobank	5	Mental, Behavioral and Neurodevelopmental disorders	Three-character ICD10	PRS	0.600775	0.142524	2.50634e-05
Estonian Biobank	5	Mental, Behavioral and Neurodevelopmental disorders	Three-character ICD10	Endometriosis	7.69148	0.323169	2.06668e-123
Estonian Biobank	5	Mental, Behavioral and Neurodevelopmental disorders	Three-character ICD10	PRS*Endometriosis	-0.911896	0.310531	0.00332255
Estonian Biobank	6	Diseases of the nervous system	Comorbid Three-character ICD10	PRS	0.226477	0.0427522	1.18739e-07
Estonian Biobank	6	Diseases of the nervous system	Comorbid Three-character ICD10	Endometriosis	2.99304	0.0969395	2.60241e-204
Estonian Biobank	6	Diseases of the nervous system	Comorbid Three-character ICD10	PRS*Endometriosis	-0.122021	0.0931484	0.190224
Estonian Biobank	6	Diseases of the nervous system	Three-character ICD10	PRS	0.600983	0.142971	2.63998e-05
Estonian Biobank	6	Diseases of the nervous system	Three-character ICD10	Endometriosis	7.72798	0.324184	8.56126e-124
Estonian Biobank	6	Diseases of the nervous system	Three-character ICD10	PRS*Endometriosis	-0.8998	0.311506	0.00387464
Estonian Biobank	7	Diseases of the eye and adnexa	Comorbid Three-character ICD10	PRS	0.221558	0.043573	3.71599e-07
Estonian Biobank	7	Diseases of the eye and adnexa	Comorbid Three-character ICD10	Endometriosis	3.00735	0.0988007	9.19705e-199
Estonian Biobank	7	Diseases of the eye and adnexa	Comorbid Three-character ICD10	PRS*Endometriosis	-0.120464	0.0949369	0.204497
Estonian Biobank	7	Diseases of the eye and adnexa	Three-character ICD10	PRS	0.604283	0.143071	2.41494e-05
Estonian Biobank	7	Diseases of the eye and adnexa	Three-character ICD10	Endometriosis	7.74107	0.324411	4.9419e-124
Estonian Biobank	7	Diseases of the eye and adnexa	Three-character ICD10	PRS*Endometriosis	-0.90995	0.311724	0.00351466
Estonian Biobank	8	Diseases of the ear and mastoid process	Three-character ICD10	PRS	0.623905	0.144344	1.5515e-05
Estonian Biobank	8	Diseases of the ear and mastoid process	Three-character ICD10	Endometriosis	7.7624	0.327296	1.42197e-122
Estonian Biobank	8	Diseases of the ear and mastoid process	Three-character ICD10	PRS*Endometriosis	-0.920746	0.314496	0.00341897
Estonian Biobank	9	Diseases of the circulatory system	Comorbid Three-character ICD10	PRS	0.21846	0.042321	2.46811e-07
Estonian Biobank	9	Diseases of the circulatory system	Comorbid Three-character ICD10	Endometriosis	2.98445	0.0959618	3.37265e-207
Estonian Biobank	9	Diseases of the circulatory system	Comorbid Three-character ICD10	PRS*Endometriosis	-0.106183	0.092209	0.24952
Estonian Biobank	9	Diseases of the circulatory system	Three-character ICD10	PRS	0.601903	0.141652	2.15591e-05
Estonian Biobank	9	Diseases of the circulatory system	Three-character ICD10	Endometriosis	7.62113	0.321193	1.10824e-122
Estonian Biobank	9	Diseases of the circulatory system	Three-character ICD10	PRS*Endometriosis	-0.85512	0.308632	0.00559938
Estonian Biobank	10	Diseases of the respiratory system	Comorbid Three-character ICD10	PRS	0.211565	0.0425072	6.50807e-07
Estonian Biobank	10	Diseases of the respiratory system	Comorbid Three-character ICD10	Endometriosis	2.94959	0.0963839	7.74156e-201
Estonian Biobank	10	Diseases of the respiratory system	Comorbid Three-character ICD10	PRS*Endometriosis	-0.0892425	0.0926146	0.335264
Estonian Biobank	10	Diseases of the respiratory system	Three-character ICD10	PRS	0.579055	0.13474	1.73535e-05
Estonian Biobank	10	Diseases of the respiratory system	Three-character ICD10	Endometriosis	7.46901	0.30552	5.35951e-130
Estonian Biobank	10	Diseases of the respiratory system	Three-character ICD10	PRS*Endometriosis	-0.860856	0.293572	0.00336805
Estonian Biobank	11	Diseases of the digestive system	Comorbid Three-character ICD10	PRS	0.20052	0.0377773	1.12099e-07
Estonian Biobank	11	Diseases of the digestive system	Comorbid Three-character ICD10	Endometriosis	2.6976	0.0856592	2.86514e-212
Estonian Biobank	11	Diseases of the digestive system	Comorbid Three-character ICD10	PRS*Endometriosis	-0.0755394	0.0823093	0.358761
Estonian Biobank	11	Diseases of the digestive system	Three-character ICD10	PRS	0.547725	0.137308	6.65878e-05
Estonian Biobank	11	Diseases of the digestive system	Three-character ICD10	Endometriosis	7.29485	0.311341	1.01666e-119
Estonian Biobank	11	Diseases of the digestive system	Three-character ICD10	PRS*Endometriosis	-0.800766	0.299166	0.00744228
Estonian Biobank	12	Diseases of the skin and subcutaneous tissue	Comorbid Three-character ICD10	PRS	0.225326	0.0437757	2.66898e-07
Estonian Biobank	12	Diseases of the skin and subcutaneous tissue	Comorbid Three-character ICD10	Endometriosis	3.0174	0.0992604	2.91305e-198
Estonian Biobank	12	Diseases of the skin and subcutaneous tissue	Comorbid Three-character ICD10	PRS*Endometriosis	-0.122589	0.0953785	0.198708
Estonian Biobank	12	Diseases of the skin and subcutaneous tissue	Three-character ICD10	PRS	0.577191	0.139397	3.47856e-05
Estonian Biobank	12	Diseases of the skin and subcutaneous tissue	Three-character ICD10	Endometriosis	7.561	0.31608	1.24686e-124
Estonian Biobank	12	Diseases of the skin and subcutaneous tissue	Three-character ICD10	PRS*Endometriosis	-0.809108	0.303719	0.00772818
Estonian Biobank	13	Diseases of the musculoskeletal system and connective tissue	Comorbid Three-character ICD10	PRS	0.1951	0.0359728	5.91383e-08
Estonian Biobank	13	Diseases of the musculoskeletal system and connective tissue	Comorbid Three-character ICD10	Endometriosis	2.72164	0.0815674	2.57247e-237
Estonian Biobank	13	Diseases of the musculoskeletal system and connective tissue	Comorbid Three-character ICD10	PRS*Endometriosis	-0.0346772	0.0783775	0.658178
Estonian Biobank	13	Diseases of the musculoskeletal system and connective tissue	Three-character ICD10	PRS	0.551996	0.131157	2.58041e-05
Estonian Biobank	13	Diseases of the musculoskeletal system and connective tissue	Three-character ICD10	Endometriosis	7.14983	0.297395	7.52175e-126
Estonian Biobank	13	Diseases of the musculoskeletal system and connective tissue	Three-character ICD10	PRS*Endometriosis	-0.752269	0.285764	0.00848319
Estonian Biobank	14	Diseases of the genitourinary system	Comorbid Three-character ICD10	PRS	0.144381	0.0355372	4.86794e-05
Estonian Biobank	14	Diseases of the genitourinary system	Comorbid Three-character ICD10	Endometriosis	1.64209	0.0805796	2.42472e-91
Estonian Biobank	14	Diseases of the genitourinary system	Comorbid Three-character ICD10	PRS*Endometriosis	-0.209539	0.0774284	0.00681135
Estonian Biobank	14	Diseases of the genitourinary system	Three-character ICD10	PRS	0.512229	0.134077	0.000133654
Estonian Biobank	14	Diseases of the genitourinary system	Three-character ICD10	Endometriosis	5.98896	0.304017	1.53787e-85
Estonian Biobank	14	Diseases of the genitourinary system	Three-character ICD10	PRS*Endometriosis	-0.933246	0.292128	0.00140227
Estonian Biobank	15	Pregnancy, childbirth and the puerperium	Comorbid Three-character ICD10	PRS	0.223684	0.0437942	3.29353e-07
Estonian Biobank	15	Pregnancy, childbirth and the puerperium	Comorbid Three-character ICD10	Endometriosis	3.01207	0.0993022	2.00196e-197
Estonian Biobank	15	Pregnancy, childbirth and the puerperium	Comorbid Three-character ICD10	PRS*Endometriosis	-0.118116	0.0954187	0.21578
Estonian Biobank	15	Pregnancy, childbirth and the puerperium	Three-character ICD10	PRS	0.71626	0.144459	7.17549e-07
Estonian Biobank	15	Pregnancy, childbirth and the puerperium	Three-character ICD10	Endometriosis	7.84923	0.327558	4.72235e-125
Estonian Biobank	15	Pregnancy, childbirth and the puerperium	Three-character ICD10	PRS*Endometriosis	-1.0599	0.314748	0.000760112
Estonian Biobank	16	Certain conditions originating in the perinatal period	Three-character ICD10	PRS	0.633125	0.148691	2.07261e-05
Estonian Biobank	16	Certain conditions originating in the perinatal period	Three-character ICD10	Endometriosis	7.96309	0.337153	1.36402e-121
Estonian Biobank	16	Certain conditions originating in the perinatal period	Three-character ICD10	PRS*Endometriosis	-0.946716	0.323968	0.00347918
Estonian Biobank	17	Congenital malformations, deformations and chromosomal abnormalities	Comorbid Three-character ICD10	PRS	0.225576	0.0438161	2.65549e-07
Estonian Biobank	17	Congenital malformations, deformations and chromosomal abnormalities	Comorbid Three-character ICD10	Endometriosis	3.01655	0.0993519	8.4134e-198
Estonian Biobank	17	Congenital malformations, deformations and chromosomal abnormalities	Comorbid Three-character ICD10	PRS*Endometriosis	-0.121981	0.0954665	0.201356
Estonian Biobank	17	Congenital malformations, deformations and chromosomal abnormalities	Three-character ICD10	PRS	0.636889	0.148313	1.76173e-05
Estonian Biobank	17	Congenital malformations, deformations and chromosomal abnormalities	Three-character ICD10	Endometriosis	7.89748	0.336296	3.00873e-120
Estonian Biobank	17	Congenital malformations, deformations and chromosomal abnormalities	Three-character ICD10	PRS*Endometriosis	-0.944377	0.323145	0.00347688
Estonian Biobank	18	Symptoms, signs and abnormal clinical and laboratory findings, not elsewhere classified	Comorbid Three-character ICD10	PRS	0.194658	0.0382895	3.73375e-07
Estonian Biobank	18	Symptoms, signs and abnormal clinical and laboratory findings, not elsewhere classified	Comorbid Three-character ICD10	Endometriosis	2.66111	0.0868206	1.89789e-201
Estonian Biobank	18	Symptoms, signs and abnormal clinical and laboratory findings, not elsewhere classified	Comorbid Three-character ICD10	PRS*Endometriosis	-0.0902536	0.0834252	0.279333
Estonian Biobank	18	Symptoms, signs and abnormal clinical and laboratory findings, not elsewhere classified	Three-character ICD10	PRS	0.586669	0.138	2.13607e-05
Estonian Biobank	18	Symptoms, signs and abnormal clinical and laboratory findings, not elsewhere classified	Three-character ICD10	Endometriosis	7.40733	0.312911	3.96442e-122
Estonian Biobank	18	Symptoms, signs and abnormal clinical and laboratory findings, not elsewhere classified	Three-character ICD10	PRS*Endometriosis	-0.843352	0.300674	0.00503872
Estonian Biobank	22	Codes for special purposes	Three-character ICD10	PRS	0.630974	0.147977	2.01769e-05
Estonian Biobank	22	Codes for special purposes	Three-character ICD10	Endometriosis	7.92803	0.335535	1.09833e-121
Estonian Biobank	22	Codes for special purposes	Three-character ICD10	PRS*Endometriosis	-0.9398	0.322413	0.00356221

## Sheet: S6
Table S6. Chapter-specific sensitivity analysis in the UK Biobank. Data presented is from a linear regression model of comorbidity burden by endometriosis PRS, endometriosis status, and the interaction between PRS and endometriosis status.
Biobank	Chapter	Description	Trait Set	term	estimate	std.error	p.value
UK Biobank	1	Certain infectious and parasitic diseases	Comorbid Three-character ICD10	PRS	0.000175463	0.000182211	0.335567
UK Biobank	1	Certain infectious and parasitic diseases	Comorbid Three-character ICD10	Endometriosis	0.00400063	0.00082074	1.09299e-06
UK Biobank	1	Certain infectious and parasitic diseases	Comorbid Three-character ICD10	PRS*Endometriosis	-0.00119118	0.000769544	0.121648
UK Biobank	1	Certain infectious and parasitic diseases	Three-character ICD10	PRS	0.00362822	0.0012592	0.00396036
UK Biobank	1	Certain infectious and parasitic diseases	Three-character ICD10	Endometriosis	0.0394491	0.00567185	3.54185e-12
UK Biobank	1	Certain infectious and parasitic diseases	Three-character ICD10	PRS*Endometriosis	-0.0132299	0.00531805	0.0128573
UK Biobank	2	Neoplasms	Comorbid Three-character ICD10	PRS	0.0054626	0.0010427	1.61882e-07
UK Biobank	2	Neoplasms	Comorbid Three-character ICD10	Endometriosis	0.122989	0.00469668	1.2608e-150
UK Biobank	2	Neoplasms	Comorbid Three-character ICD10	PRS*Endometriosis	0.0153171	0.00440371	0.000504952
UK Biobank	2	Neoplasms	Three-character ICD10	PRS	0.00839665	0.00253003	0.000904399
UK Biobank	2	Neoplasms	Three-character ICD10	Endometriosis	0.172923	0.0113961	6.03932e-52
UK Biobank	2	Neoplasms	Three-character ICD10	PRS*Endometriosis	0.00823582	0.0106852	0.440847
UK Biobank	3	Diseases of the blood and blood-forming organs and certain disorders involving the immune mechanism	Comorbid Three-character ICD10	PRS	0.00132243	0.000539964	0.0143227
UK Biobank	3	Diseases of the blood and blood-forming organs and certain disorders involving the immune mechanism	Comorbid Three-character ICD10	Endometriosis	0.0056515	0.00243218	0.020147
UK Biobank	3	Diseases of the blood and blood-forming organs and certain disorders involving the immune mechanism	Comorbid Three-character ICD10	PRS*Endometriosis	0.000333902	0.00228046	0.883591
UK Biobank	3	Diseases of the blood and blood-forming organs and certain disorders involving the immune mechanism	Three-character ICD10	PRS	0.00272133	0.00116159	0.0191434
UK Biobank	3	Diseases of the blood and blood-forming organs and certain disorders involving the immune mechanism	Three-character ICD10	Endometriosis	0.025729	0.00523218	8.78171e-07
UK Biobank	3	Diseases of the blood and blood-forming organs and certain disorders involving the immune mechanism	Three-character ICD10	PRS*Endometriosis	-0.00285085	0.00490581	0.561163
UK Biobank	4	Endocrine, nutritional and metabolic diseases	Comorbid Three-character ICD10	PRS	0.00247364	0.000806718	0.00216784
UK Biobank	4	Endocrine, nutritional and metabolic diseases	Comorbid Three-character ICD10	Endometriosis	0.0267129	0.00363373	1.97701e-13
UK Biobank	4	Endocrine, nutritional and metabolic diseases	Comorbid Three-character ICD10	PRS*Endometriosis	-0.0129975	0.00340706	0.000136345
UK Biobank	4	Endocrine, nutritional and metabolic diseases	Three-character ICD10	PRS	0.00955582	0.0022472	2.11762e-05
UK Biobank	4	Endocrine, nutritional and metabolic diseases	Three-character ICD10	Endometriosis	0.096497	0.0101221	1.55736e-21
UK Biobank	4	Endocrine, nutritional and metabolic diseases	Three-character ICD10	PRS*Endometriosis	-0.0429722	0.00949074	5.96708e-06
UK Biobank	5	Mental, Behavioral and Neurodevelopmental disorders	Comorbid Three-character ICD10	PRS	0.000544474	0.000567665	0.337487
UK Biobank	5	Mental, Behavioral and Neurodevelopmental disorders	Comorbid Three-character ICD10	Endometriosis	0.0169202	0.00255695	3.67641e-11
UK Biobank	5	Mental, Behavioral and Neurodevelopmental disorders	Comorbid Three-character ICD10	PRS*Endometriosis	-0.00101568	0.00239746	0.671822
UK Biobank	5	Mental, Behavioral and Neurodevelopmental disorders	Three-character ICD10	PRS	0.00333732	0.00159127	0.0359718
UK Biobank	5	Mental, Behavioral and Neurodevelopmental disorders	Three-character ICD10	Endometriosis	0.0636672	0.0071676	6.6369e-19
UK Biobank	5	Mental, Behavioral and Neurodevelopmental disorders	Three-character ICD10	PRS*Endometriosis	-0.0196293	0.0067205	0.00349194
UK Biobank	6	Diseases of the nervous system	Comorbid Three-character ICD10	PRS	0.00155259	0.000445717	0.000495405
UK Biobank	6	Diseases of the nervous system	Comorbid Three-character ICD10	Endometriosis	0.00997248	0.00200766	6.80332e-07
UK Biobank	6	Diseases of the nervous system	Comorbid Three-character ICD10	PRS*Endometriosis	-0.00362718	0.00188242	0.0539988
UK Biobank	6	Diseases of the nervous system	Three-character ICD10	PRS	0.00620569	0.00144631	1.78279e-05
UK Biobank	6	Diseases of the nervous system	Three-character ICD10	Endometriosis	0.0592733	0.00651466	9.32969e-20
UK Biobank	6	Diseases of the nervous system	Three-character ICD10	PRS*Endometriosis	-0.0213116	0.00610829	0.000485104
UK Biobank	7	Diseases of the eye and adnexa	Comorbid Three-character ICD10	PRS	-9.16657e-05	0.000369435	0.804039
UK Biobank	7	Diseases of the eye and adnexa	Comorbid Three-character ICD10	Endometriosis	-0.00148554	0.00166406	0.372007
UK Biobank	7	Diseases of the eye and adnexa	Comorbid Three-character ICD10	PRS*Endometriosis	0.00115201	0.00156026	0.460305
UK Biobank	7	Diseases of the eye and adnexa	Three-character ICD10	PRS	-0.000981783	0.00178058	0.581372
UK Biobank	7	Diseases of the eye and adnexa	Three-character ICD10	Endometriosis	0.0129706	0.00802033	0.105836
UK Biobank	7	Diseases of the eye and adnexa	Three-character ICD10	PRS*Endometriosis	-8.84778e-05	0.00752004	0.990613
UK Biobank	8	Diseases of the ear and mastoid process	Comorbid Three-character ICD10	PRS	5.2889e-05	0.000190604	0.781411
UK Biobank	8	Diseases of the ear and mastoid process	Comorbid Three-character ICD10	Endometriosis	0.00123227	0.000858543	0.151203
UK Biobank	8	Diseases of the ear and mastoid process	Comorbid Three-character ICD10	PRS*Endometriosis	0.00023361	0.000804988	0.771662
UK Biobank	8	Diseases of the ear and mastoid process	Three-character ICD10	PRS	0.000523094	0.000765072	0.494154
UK Biobank	8	Diseases of the ear and mastoid process	Three-character ICD10	Endometriosis	0.0145855	0.00344614	2.31417e-05
UK Biobank	8	Diseases of the ear and mastoid process	Three-character ICD10	PRS*Endometriosis	-0.00242307	0.00323117	0.453314
UK Biobank	9	Diseases of the circulatory system	Comorbid Three-character ICD10	PRS	0.00160836	0.00071904	0.0253005
UK Biobank	9	Diseases of the circulatory system	Comorbid Three-character ICD10	Endometriosis	0.0241285	0.0032388	9.42144e-14
UK Biobank	9	Diseases of the circulatory system	Comorbid Three-character ICD10	PRS*Endometriosis	-0.00775009	0.00303677	0.0107095
UK Biobank	9	Diseases of the circulatory system	Three-character ICD10	PRS	0.0144805	0.00332886	1.36272e-05
UK Biobank	9	Diseases of the circulatory system	Three-character ICD10	Endometriosis	0.126852	0.0149943	2.70977e-17
UK Biobank	9	Diseases of the circulatory system	Three-character ICD10	PRS*Endometriosis	-0.0456636	0.014059	0.00116257
UK Biobank	10	Diseases of the respiratory system	Comorbid Three-character ICD10	PRS	1.08654e-05	0.000477682	0.981853
UK Biobank	10	Diseases of the respiratory system	Comorbid Three-character ICD10	Endometriosis	0.00916261	0.00215164	2.06055e-05
UK Biobank	10	Diseases of the respiratory system	Comorbid Three-character ICD10	PRS*Endometriosis	0.000212297	0.00201742	0.916192
UK Biobank	10	Diseases of the respiratory system	Three-character ICD10	PRS	0.00688269	0.00219873	0.00174682
UK Biobank	10	Diseases of the respiratory system	Three-character ICD10	Endometriosis	0.083967	0.00990384	2.31767e-17
UK Biobank	10	Diseases of the respiratory system	Three-character ICD10	PRS*Endometriosis	-0.0331882	0.00928605	0.000351754
UK Biobank	11	Diseases of the digestive system	Comorbid Three-character ICD10	PRS	0.0123562	0.00238043	2.099e-07
UK Biobank	11	Diseases of the digestive system	Comorbid Three-character ICD10	Endometriosis	0.191817	0.0107223	1.84784e-71
UK Biobank	11	Diseases of the digestive system	Comorbid Three-character ICD10	PRS*Endometriosis	-0.051307	0.0100534	3.34169e-07
UK Biobank	11	Diseases of the digestive system	Three-character ICD10	PRS	0.0266464	0.00489621	5.27388e-08
UK Biobank	11	Diseases of the digestive system	Three-character ICD10	Endometriosis	0.422923	0.0220542	8.21971e-82
UK Biobank	11	Diseases of the digestive system	Three-character ICD10	PRS*Endometriosis	-0.0972565	0.0206784	2.56363e-06
UK Biobank	12	Diseases of the skin and subcutaneous tissue	Comorbid Three-character ICD10	PRS	0.00136112	0.00047751	0.00436652
UK Biobank	12	Diseases of the skin and subcutaneous tissue	Comorbid Three-character ICD10	Endometriosis	0.00300431	0.00215087	0.16248
UK Biobank	12	Diseases of the skin and subcutaneous tissue	Comorbid Three-character ICD10	PRS*Endometriosis	-0.00168037	0.0020167	0.404717
UK Biobank	12	Diseases of the skin and subcutaneous tissue	Three-character ICD10	PRS	0.00348302	0.00130213	0.00747701
UK Biobank	12	Diseases of the skin and subcutaneous tissue	Three-character ICD10	Endometriosis	0.033939	0.00586521	7.20938e-09
UK Biobank	12	Diseases of the skin and subcutaneous tissue	Three-character ICD10	PRS*Endometriosis	-0.01816	0.00549935	0.0009596
UK Biobank	13	Diseases of the musculoskeletal system and connective tissue	Comorbid Three-character ICD10	PRS	0.00623824	0.00157235	7.26906e-05
UK Biobank	13	Diseases of the musculoskeletal system and connective tissue	Comorbid Three-character ICD10	Endometriosis	0.0952959	0.00708237	3.1163e-41
UK Biobank	13	Diseases of the musculoskeletal system and connective tissue	Comorbid Three-character ICD10	PRS*Endometriosis	-0.0205082	0.00664059	0.00201351
UK Biobank	13	Diseases of the musculoskeletal system and connective tissue	Three-character ICD10	PRS	0.0209322	0.00430055	1.13298e-06
UK Biobank	13	Diseases of the musculoskeletal system and connective tissue	Three-character ICD10	Endometriosis	0.294873	0.0193711	2.88848e-52
UK Biobank	13	Diseases of the musculoskeletal system and connective tissue	Three-character ICD10	PRS*Endometriosis	-0.0638933	0.0181628	0.000435314
UK Biobank	14	Diseases of the genitourinary system	Comorbid Three-character ICD10	PRS	0.0206489	0.00247883	8.18088e-17
UK Biobank	14	Diseases of the genitourinary system	Comorbid Three-character ICD10	Endometriosis	0.562296	0.0111655	0
UK Biobank	14	Diseases of the genitourinary system	Comorbid Three-character ICD10	PRS*Endometriosis	-0.0222796	0.010469	0.0333266
UK Biobank	14	Diseases of the genitourinary system	Three-character ICD10	PRS	0.0290384	0.00349812	1.04424e-16
UK Biobank	14	Diseases of the genitourinary system	Three-character ICD10	Endometriosis	0.722369	0.0157567	0
UK Biobank	14	Diseases of the genitourinary system	Three-character ICD10	PRS*Endometriosis	-0.0318384	0.0147738	0.03116
UK Biobank	15	Pregnancy, childbirth and the puerperium	Comorbid Three-character ICD10	PRS	0.000583056	0.000750858	0.437444
UK Biobank	15	Pregnancy, childbirth and the puerperium	Comorbid Three-character ICD10	Endometriosis	0.0110197	0.00338212	0.00112145
UK Biobank	15	Pregnancy, childbirth and the puerperium	Comorbid Three-character ICD10	PRS*Endometriosis	-0.0118421	0.00317115	0.000188333
UK Biobank	15	Pregnancy, childbirth and the puerperium	Three-character ICD10	PRS	-0.00273294	0.00354549	0.440813
UK Biobank	15	Pregnancy, childbirth and the puerperium	Three-character ICD10	Endometriosis	-0.0201677	0.0159701	0.206648
UK Biobank	15	Pregnancy, childbirth and the puerperium	Three-character ICD10	PRS*Endometriosis	-0.0207877	0.0149739	0.165059
UK Biobank	16	Certain conditions originating in the perinatal period	Three-character ICD10	PRS	3.23679e-05	3.17156e-05	0.307462
UK Biobank	16	Certain conditions originating in the perinatal period	Three-character ICD10	Endometriosis	6.85204e-05	0.000142858	0.631484
UK Biobank	16	Certain conditions originating in the perinatal period	Three-character ICD10	PRS*Endometriosis	4.15575e-05	0.000133947	0.756368
UK Biobank	17	Congenital malformations, deformations and chromosomal abnormalities	Comorbid Three-character ICD10	PRS	-0.000123879	0.000122297	0.311092
UK Biobank	17	Congenital malformations, deformations and chromosomal abnormalities	Comorbid Three-character ICD10	Endometriosis	0.00125672	0.000550866	0.0225299
UK Biobank	17	Congenital malformations, deformations and chromosomal abnormalities	Comorbid Three-character ICD10	PRS*Endometriosis	0.000753953	0.000516504	0.144369
UK Biobank	17	Congenital malformations, deformations and chromosomal abnormalities	Three-character ICD10	PRS	0.000735667	0.000474304	0.120894
UK Biobank	17	Congenital malformations, deformations and chromosomal abnormalities	Three-character ICD10	Endometriosis	0.0108753	0.00213642	3.57935e-07
UK Biobank	17	Congenital malformations, deformations and chromosomal abnormalities	Three-character ICD10	PRS*Endometriosis	0.000547019	0.00200316	0.784794
UK Biobank	18	Symptoms, signs and abnormal clinical and laboratory findings, not elsewhere classified	Comorbid Three-character ICD10	PRS	0.00899518	0.00210943	2.00746e-05
UK Biobank	18	Symptoms, signs and abnormal clinical and laboratory findings, not elsewhere classified	Comorbid Three-character ICD10	Endometriosis	0.229836	0.00950158	6.92648e-129
UK Biobank	18	Symptoms, signs and abnormal clinical and laboratory findings, not elsewhere classified	Comorbid Three-character ICD10	PRS*Endometriosis	-0.0388901	0.00890889	1.27072e-05
UK Biobank	18	Symptoms, signs and abnormal clinical and laboratory findings, not elsewhere classified	Three-character ICD10	PRS	0.0227956	0.00439616	2.16039e-07
UK Biobank	18	Symptoms, signs and abnormal clinical and laboratory findings, not elsewhere classified	Three-character ICD10	Endometriosis	0.439315	0.0198018	8.78648e-109
UK Biobank	18	Symptoms, signs and abnormal clinical and laboratory findings, not elsewhere classified	Three-character ICD10	PRS*Endometriosis	-0.105288	0.0185666	1.42512e-08
UK Biobank	22	Codes for special purposes	Three-character ICD10	PRS	0.000211459	0.000238389	0.375064
UK Biobank	22	Codes for special purposes	Three-character ICD10	Endometriosis	-0.000194927	0.00107379	0.85595
UK Biobank	22	Codes for special purposes	Three-character ICD10	PRS*Endometriosis	-0.00113184	0.0010068	0.260935
Estonian Biobank	1	Certain infectious and parasitic diseases	Comorbid Three-character ICD10	PRS	0.00671141	0.00509505	0.187773
Estonian Biobank	1	Certain infectious and parasitic diseases	Comorbid Three-character ICD10	Endometriosis	0.0561101	0.0115529	1.20241e-06
Estonian Biobank	1	Certain infectious and parasitic diseases	Comorbid Three-character ICD10	PRS*Endometriosis	-0.0215554	0.0111011	0.0521842
Estonian Biobank	1	Certain infectious and parasitic diseases	Three-character ICD10	PRS	0.0524099	0.0174709	0.00270465
Estonian Biobank	1	Certain infectious and parasitic diseases	Three-character ICD10	Endometriosis	0.490441	0.0396147	4.55548e-35
Estonian Biobank	1	Certain infectious and parasitic diseases	Three-character ICD10	PRS*Endometriosis	-0.117197	0.0380655	0.00208115
Estonian Biobank	2	Neoplasms	Comorbid Three-character ICD10	PRS	0.0259301	0.00563781	4.26585e-06
Estonian Biobank	2	Neoplasms	Comorbid Three-character ICD10	Endometriosis	0.398691	0.0127836	2.52804e-208
Estonian Biobank	2	Neoplasms	Comorbid Three-character ICD10	PRS*Endometriosis	0.0334912	0.0122837	0.00640717
Estonian Biobank	2	Neoplasms	Three-character ICD10	PRS	0.0447663	0.0123538	0.000291171
Estonian Biobank	2	Neoplasms	Three-character ICD10	Endometriosis	0.687787	0.0280118	4.24392e-131
Estonian Biobank	2	Neoplasms	Three-character ICD10	PRS*Endometriosis	-0.0109807	0.0269164	0.68331
Estonian Biobank	3	Diseases of the blood and blood-forming organs and certain disorders involving the immune mechanism	Comorbid Three-character ICD10	PRS	0.000710504	0.00104991	0.498588
Estonian Biobank	3	Diseases of the blood and blood-forming organs and certain disorders involving the immune mechanism	Comorbid Three-character ICD10	Endometriosis	0.00675498	0.00238066	0.0045524
Estonian Biobank	3	Diseases of the blood and blood-forming organs and certain disorders involving the immune mechanism	Comorbid Three-character ICD10	PRS*Endometriosis	0.000186992	0.00228755	0.934852
Estonian Biobank	3	Diseases of the blood and blood-forming organs and certain disorders involving the immune mechanism	Three-character ICD10	PRS	0.0159174	0.00560131	0.00449181
Estonian Biobank	3	Diseases of the blood and blood-forming organs and certain disorders involving the immune mechanism	Three-character ICD10	Endometriosis	0.120875	0.0127008	1.9867e-21
Estonian Biobank	3	Diseases of the blood and blood-forming organs and certain disorders involving the immune mechanism	Three-character ICD10	PRS*Endometriosis	0.0194441	0.0122041	0.111124
Estonian Biobank	4	Endocrine, nutritional and metabolic diseases	Comorbid Three-character ICD10	PRS	0.00330673	0.00478819	0.489824
Estonian Biobank	4	Endocrine, nutritional and metabolic diseases	Comorbid Three-character ICD10	Endometriosis	0.0373769	0.0108571	0.000577338
Estonian Biobank	4	Endocrine, nutritional and metabolic diseases	Comorbid Three-character ICD10	PRS*Endometriosis	-0.00153898	0.0104325	0.882725
Estonian Biobank	4	Endocrine, nutritional and metabolic diseases	Three-character ICD10	PRS	0.0258904	0.0136581	0.058027
Estonian Biobank	4	Endocrine, nutritional and metabolic diseases	Three-character ICD10	Endometriosis	0.234466	0.0309694	3.87478e-14
Estonian Biobank	4	Endocrine, nutritional and metabolic diseases	Three-character ICD10	PRS*Endometriosis	-0.0257855	0.0297583	0.386227
Estonian Biobank	5	Mental, Behavioral and Neurodevelopmental disorders	Comorbid Three-character ICD10	PRS	-0.00389221	0.00254602	0.126345
Estonian Biobank	5	Mental, Behavioral and Neurodevelopmental disorders	Comorbid Three-character ICD10	Endometriosis	0.020424	0.00577303	0.000404391
Estonian Biobank	5	Mental, Behavioral and Neurodevelopmental disorders	Comorbid Three-character ICD10	PRS*Endometriosis	0.00523198	0.00554726	0.345608
Estonian Biobank	5	Mental, Behavioral and Neurodevelopmental disorders	Three-character ICD10	PRS	0.0324383	0.0139369	0.0199484
Estonian Biobank	5	Mental, Behavioral and Neurodevelopmental disorders	Three-character ICD10	Endometriosis	0.274182	0.0316015	4.41351e-18
Estonian Biobank	5	Mental, Behavioral and Neurodevelopmental disorders	Three-character ICD10	PRS*Endometriosis	-0.0347744	0.0303657	0.252145
Estonian Biobank	6	Diseases of the nervous system	Comorbid Three-character ICD10	PRS	-0.00102307	0.00335966	0.760738
Estonian Biobank	6	Diseases of the nervous system	Comorbid Three-character ICD10	Endometriosis	0.0253179	0.00761795	0.000890751
Estonian Biobank	6	Diseases of the nervous system	Comorbid Three-character ICD10	PRS*Endometriosis	-0.000621142	0.00732003	0.932377
Estonian Biobank	6	Diseases of the nervous system	Three-character ICD10	PRS	0.0322303	0.010848	0.00297115
Estonian Biobank	6	Diseases of the nervous system	Three-character ICD10	Endometriosis	0.237685	0.0245975	4.86414e-22
Estonian Biobank	6	Diseases of the nervous system	Three-character ICD10	PRS*Endometriosis	-0.0468706	0.0236356	0.0473754
Estonian Biobank	7	Diseases of the eye and adnexa	Comorbid Three-character ICD10	PRS	0.0038963	0.00173144	0.0244394
Estonian Biobank	7	Diseases of the eye and adnexa	Comorbid Three-character ICD10	Endometriosis	0.0110023	0.00392599	0.0050771
Estonian Biobank	7	Diseases of the eye and adnexa	Comorbid Three-character ICD10	PRS*Endometriosis	-0.00217812	0.00377246	0.563693
Estonian Biobank	7	Diseases of the eye and adnexa	Three-character ICD10	PRS	0.0289295	0.0141613	0.0410808
Estonian Biobank	7	Diseases of the eye and adnexa	Three-character ICD10	Endometriosis	0.224596	0.0321105	2.7502e-12
Estonian Biobank	7	Diseases of the eye and adnexa	Three-character ICD10	PRS*Endometriosis	-0.03672	0.0308547	0.234024
Estonian Biobank	8	Diseases of the ear and mastoid process	Three-character ICD10	PRS	0.0093075	0.0116591	0.424704
Estonian Biobank	8	Diseases of the ear and mastoid process	Three-character ICD10	Endometriosis	0.203266	0.0264367	1.55744e-14
Estonian Biobank	8	Diseases of the ear and mastoid process	Three-character ICD10	PRS*Endometriosis	-0.0259245	0.0254028	0.307487
Estonian Biobank	9	Diseases of the circulatory system	Comorbid Three-character ICD10	PRS	0.00699404	0.00435701	0.108458
Estonian Biobank	9	Diseases of the circulatory system	Comorbid Three-character ICD10	Endometriosis	0.0339015	0.00987942	0.000601456
Estonian Biobank	9	Diseases of the circulatory system	Comorbid Three-character ICD10	PRS*Endometriosis	-0.0164586	0.00949306	0.0829778
Estonian Biobank	9	Diseases of the circulatory system	Three-character ICD10	PRS	0.0313096	0.0153498	0.0413903
Estonian Biobank	9	Diseases of the circulatory system	Three-character ICD10	Endometriosis	0.344531	0.0348053	4.7861e-23
Estonian Biobank	9	Diseases of the circulatory system	Three-character ICD10	PRS*Endometriosis	-0.0915503	0.0334442	0.0061983
Estonian Biobank	10	Diseases of the respiratory system	Comorbid Three-character ICD10	PRS	0.0138884	0.004607	0.00257627
Estonian Biobank	10	Diseases of the respiratory system	Comorbid Three-character ICD10	Endometriosis	0.0687602	0.0104462	4.75301e-11
Estonian Biobank	10	Diseases of the respiratory system	Comorbid Three-character ICD10	PRS*Endometriosis	-0.0333997	0.0100377	0.000878207
Estonian Biobank	10	Diseases of the respiratory system	Three-character ICD10	PRS	0.0541575	0.0243322	0.0260423
Estonian Biobank	10	Diseases of the respiratory system	Three-character ICD10	Endometriosis	0.496652	0.0551727	2.42445e-19
Estonian Biobank	10	Diseases of the respiratory system	Three-character ICD10	PRS*Endometriosis	-0.0858143	0.053015	0.105533
Estonian Biobank	11	Diseases of the digestive system	Comorbid Three-character ICD10	PRS	0.0249334	0.0107702	0.0206212
Estonian Biobank	11	Diseases of the digestive system	Comorbid Three-character ICD10	Endometriosis	0.320758	0.0244211	3.092e-39
Estonian Biobank	11	Diseases of the digestive system	Comorbid Three-character ICD10	PRS*Endometriosis	-0.0471028	0.0234661	0.0447349
Estonian Biobank	11	Diseases of the digestive system	Three-character ICD10	PRS	0.0854874	0.0209482	4.5044e-05
Estonian Biobank	11	Diseases of the digestive system	Three-character ICD10	Endometriosis	0.670817	0.0474995	4.64374e-45
Estonian Biobank	11	Diseases of the digestive system	Three-character ICD10	PRS*Endometriosis	-0.145905	0.0456419	0.00139221
Estonian Biobank	12	Diseases of the skin and subcutaneous tissue	Comorbid Three-character ICD10	PRS	0.00012764	0.000635918	0.840921
Estonian Biobank	12	Diseases of the skin and subcutaneous tissue	Comorbid Three-character ICD10	Endometriosis	0.000950457	0.00144193	0.509803
Estonian Biobank	12	Diseases of the skin and subcutaneous tissue	Comorbid Three-character ICD10	PRS*Endometriosis	-5.33648e-05	0.00138554	0.969277
Estonian Biobank	12	Diseases of the skin and subcutaneous tissue	Three-character ICD10	PRS	0.0560217	0.0194075	0.00389853
Estonian Biobank	12	Diseases of the skin and subcutaneous tissue	Three-character ICD10	Endometriosis	0.404663	0.0440059	4.10097e-20
Estonian Biobank	12	Diseases of the skin and subcutaneous tissue	Three-character ICD10	PRS*Endometriosis	-0.137563	0.042285	0.00114299
Estonian Biobank	13	Diseases of the musculoskeletal system and connective tissue	Comorbid Three-character ICD10	PRS	0.0303538	0.0139051	0.0290537
Estonian Biobank	13	Diseases of the musculoskeletal system and connective tissue	Comorbid Three-character ICD10	Endometriosis	0.296715	0.0315296	5.472e-21
Estonian Biobank	13	Diseases of the musculoskeletal system and connective tissue	Comorbid Three-character ICD10	PRS*Endometriosis	-0.087965	0.0302965	0.00369477
Estonian Biobank	13	Diseases of the musculoskeletal system and connective tissue	Three-character ICD10	PRS	0.0812164	0.0322749	0.0118643
Estonian Biobank	13	Diseases of the musculoskeletal system and connective tissue	Three-character ICD10	Endometriosis	0.815831	0.0731826	8.99506e-29
Estonian Biobank	13	Diseases of the musculoskeletal system and connective tissue	Three-character ICD10	PRS*Endometriosis	-0.194402	0.0703206	0.00570636
Estonian Biobank	14	Diseases of the genitourinary system	Comorbid Three-character ICD10	PRS	0.0810732	0.0163265	6.90241e-07
Estonian Biobank	14	Diseases of the genitourinary system	Comorbid Three-character ICD10	Endometriosis	1.37626	0.0370198	3.83393e-292
Estonian Biobank	14	Diseases of the genitourinary system	Comorbid Three-character ICD10	PRS*Endometriosis	0.0868964	0.0355721	0.0145818
Estonian Biobank	14	Diseases of the genitourinary system	Three-character ICD10	PRS	0.120983	0.02589	2.98884e-06
Estonian Biobank	14	Diseases of the genitourinary system	Three-character ICD10	Endometriosis	1.9767	0.0587049	1.626e-241
Estonian Biobank	14	Diseases of the genitourinary system	Three-character ICD10	PRS*Endometriosis	-0.0134247	0.0564091	0.811893
Estonian Biobank	15	Pregnancy, childbirth and the puerperium	Comorbid Three-character ICD10	PRS	0.00176935	0.00142674	0.21494
Estonian Biobank	15	Pregnancy, childbirth and the puerperium	Comorbid Three-character ICD10	Endometriosis	0.00628053	0.00323509	0.0522271
Estonian Biobank	15	Pregnancy, childbirth and the puerperium	Comorbid Three-character ICD10	PRS*Endometriosis	-0.0045264	0.00310857	0.14538
Estonian Biobank	15	Pregnancy, childbirth and the puerperium	Three-character ICD10	PRS	-0.083047	0.0331829	0.012333
Estonian Biobank	15	Pregnancy, childbirth and the puerperium	Three-character ICD10	Endometriosis	0.116436	0.0752414	0.121758
Estonian Biobank	15	Pregnancy, childbirth and the puerperium	Three-character ICD10	PRS*Endometriosis	0.113234	0.0722989	0.117321
Estonian Biobank	16	Certain conditions originating in the perinatal period	Three-character ICD10	PRS	8.82373e-05	0.000987353	0.928791
Estonian Biobank	16	Certain conditions originating in the perinatal period	Three-character ICD10	Endometriosis	0.00257074	0.0022388	0.250872
Estonian Biobank	16	Certain conditions originating in the perinatal period	Three-character ICD10	PRS*Endometriosis	4.55764e-05	0.00215125	0.983097
Estonian Biobank	17	Congenital malformations, deformations and chromosomal abnormalities	Comorbid Three-character ICD10	PRS	-0.00012186	0.000237743	0.60826
Estonian Biobank	17	Congenital malformations, deformations and chromosomal abnormalities	Comorbid Three-character ICD10	Endometriosis	0.00180019	0.000539077	0.000841215
Estonian Biobank	17	Congenital malformations, deformations and chromosomal abnormalities	Comorbid Three-character ICD10	PRS*Endometriosis	-0.00066066	0.000517995	0.202178
Estonian Biobank	17	Congenital malformations, deformations and chromosomal abnormalities	Three-character ICD10	PRS	-0.0036764	0.00303041	0.225081
Estonian Biobank	17	Congenital malformations, deformations and chromosomal abnormalities	Three-character ICD10	Endometriosis	0.0681853	0.00687139	3.75874e-23
Estonian Biobank	17	Congenital malformations, deformations and chromosomal abnormalities	Three-character ICD10	PRS*Endometriosis	-0.00229388	0.00660266	0.728282
Estonian Biobank	18	Symptoms, signs and abnormal clinical and laboratory findings, not elsewhere classified	Comorbid Three-character ICD10	PRS	0.0307961	0.0108255	0.00444917
Estonian Biobank	18	Symptoms, signs and abnormal clinical and laboratory findings, not elsewhere classified	Comorbid Three-character ICD10	Endometriosis	0.357246	0.0245466	9.94707e-48
Estonian Biobank	18	Symptoms, signs and abnormal clinical and laboratory findings, not elsewhere classified	Comorbid Three-character ICD10	PRS*Endometriosis	-0.0323886	0.0235867	0.169715
Estonian Biobank	18	Symptoms, signs and abnormal clinical and laboratory findings, not elsewhere classified	Three-character ICD10	PRS	0.0465436	0.0176788	0.00847678
Estonian Biobank	18	Symptoms, signs and abnormal clinical and laboratory findings, not elsewhere classified	Three-character ICD10	Endometriosis	0.558336	0.0400862	6.97989e-44
Estonian Biobank	18	Symptoms, signs and abnormal clinical and laboratory findings, not elsewhere classified	Three-character ICD10	PRS*Endometriosis	-0.103318	0.0385186	0.00731828
Estonian Biobank	22	Codes for special purposes	Three-character ICD10	PRS	0.00223891	0.00559842	0.689221
Estonian Biobank	22	Codes for special purposes	Three-character ICD10	Endometriosis	0.037638	0.0126943	0.00303104
Estonian Biobank	22	Codes for special purposes	Three-character ICD10	PRS*Endometriosis	-0.00687082	0.0121978	0.57325

## Sheet: S7
Table S7. Prevalence of endometriosis by PRS decile in the presense and absense of several common comorbidities		UK Biobank			Estonian Biobank
Comorbidity	Decile	Endo Prevalence without Comorbidity	Endo Prevalence with Comorbidity	Absolute Prevalence Increase	Endo Prevalence without Comorbidity	Endo Prevalence with Comorbidity	Absolute Prevalence Increase
Asthma	1	0.0268952	0.0378182	0.010923	0.123543	0.142857	0.019314
	2	0.0298009	0.0475162	0.0177153	0.138695	0.178571	0.0398768
	3	0.0384292	0.0558621	0.0174329	0.152672	0.210526	0.0578546
	4	0.0373116	0.0564972	0.0191855	0.166084	0.19898	0.0328957
	5	0.047419	0.0635798	0.0161609	0.17853	0.19697	0.0184399
	6	0.0553621	0.0585803	0.00321821	0.20047	0.227488	0.0270178
	7	0.059935	0.0708447	0.0109097	0.201043	0.215054	0.0140109
	8	0.0633582	0.0948509	0.0314927	0.21833	0.271357	0.0530264
	9	0.078207	0.0799136	0.00170664	0.279139	0.259414	-0.019725
	10	0.0980815	0.11057	0.0124887	0.314286	0.331897	0.0176108
Diverticular Disease	1	0.0268034	0.0491573	0.0223539	0.125	0.166667	0.0416667
	2	0.0309403	0.0502874	0.019347	0.142248	0.171429	0.0291803
	3	0.0395755	0.0588235	0.019248	0.158063	0.212121	0.0540584
	4	0.038674	0.0576923	0.0190183	0.170667	0.108108	-0.0625586
	5	0.0476506	0.0765027	0.0288521	0.180319	0.1875	0.00718085
	6	0.0536466	0.0820106	0.0283639	0.204038	0.166667	-0.0373716
	7	0.0595514	0.0867769	0.0272254	0.199786	0.325	0.125214
	8	0.0653305	0.10174	0.0364098	0.221986	0.344828	0.122841
	9	0.0762796	0.106936	0.0306568	0.274031	0.448276	0.174245
	10	0.0955237	0.150968	0.055444	0.315003	0.384615	0.0696127
Dysmenorrhoea	1	0.0271829	0.212121	0.184938	0.117647	0.23622	0.118573
	2	0.0305501	0.224719	0.194169	0.128466	0.317241	0.188775
	3	0.0398143	0.182927	0.143112	0.144789	0.343066	0.198277
	4	0.038545	0.188119	0.149574	0.148816	0.434783	0.285966
	5	0.0482302	0.182609	0.134379	0.158803	0.396552	0.237749
	6	0.0527513	0.327273	0.274521	0.186927	0.375	0.188073
	7	0.0594254	0.267327	0.207901	0.183333	0.395349	0.212016
	8	0.066219	0.255102	0.188883	0.209502	0.375758	0.166256
	9	0.0741624	0.382353	0.308191	0.249121	0.504854	0.255734
	10	0.0968142	0.372727	0.275913	0.283363	0.582938	0.299576
Heavy Menstrual Bleeding	1	0.0263579	0.0761671	0.0498092	0.117295	0.182573	0.0652776
	2	0.0294498	0.0846457	0.0551958	0.13617	0.183521	0.0473504
	3	0.0374135	0.10397	0.0665563	0.145999	0.236364	0.0903649
	4	0.0361913	0.11336	0.077169	0.155257	0.253623	0.0983665
	5	0.0456765	0.117857	0.0721807	0.15679	0.311644	0.154854
	6	0.0519719	0.124283	0.0723111	0.193082	0.254658	0.0615766
	7	0.05677	0.137457	0.0806871	0.188478	0.273016	0.0845375
	8	0.0634093	0.144366	0.0809569	0.205772	0.314465	0.108694
	9	0.0715854	0.171898	0.100313	0.260344	0.351906	0.0915624
	10	0.0927552	0.197605	0.10485	0.311507	0.339233	0.0277264
Irritable Bowel Syndrome	1	0.0240401	0.0781841	0.054144	0.116499	0.19457	0.078071
	2	0.0298124	0.0596107	0.0297983	0.134838	0.217391	0.0825533
	3	0.0360189	0.0924855	0.0564667	0.1513	0.218182	0.0668816
	4	0.0380258	0.0614137	0.0233879	0.161538	0.22973	0.0681913
	5	0.0443344	0.104494	0.06016	0.174224	0.224576	0.0503519
	6	0.0518726	0.0984394	0.0465668	0.194896	0.281915	0.0870193
	7	0.0561407	0.118406	0.0622649	0.190252	0.301435	0.111183
	8	0.0613779	0.137413	0.0760355	0.214625	0.291304	0.0766789
	9	0.0731845	0.129813	0.0566285	0.272298	0.310502	0.0382046
	10	0.0934283	0.161153	0.0677243	0.296625	0.466368	0.169742
Uterine Fibroids	1	0.0252465	0.0819672	0.0567207	0.113443	0.173127	0.059684
	2	0.0297923	0.0722892	0.0424968	0.128927	0.197917	0.06899
	3	0.0366863	0.108291	0.0716048	0.118	0.308252	0.190252
	4	0.0340188	0.127358	0.0933397	0.150931	0.237745	0.0868142
	5	0.0426425	0.13931	0.0966678	0.149409	0.274841	0.125432
	6	0.0491514	0.142045	0.092894	0.176431	0.292793	0.116362
	7	0.0505363	0.197548	0.147011	0.165049	0.317021	0.151973
	8	0.0594378	0.168597	0.109159	0.191933	0.320675	0.128742
	9	0.0673206	0.202484	0.135164	0.22658	0.405607	0.179028
	10	0.0861566	0.241898	0.155742	0.272396	0.428571	0.156175

## Sheet: S8
Table S8. Prevalence of endometriosis by PRS decile (adjusted for uterine Fibroids) in the presense and absense of uterine fibroids
	UK Biobank			Estonian Biobank
PRS Decile (adj for Uterine Fibroids)	Endo Prevalence without Uterine Fibroids	Endo Prevalence with Uterine Fibroids	Absolute Prevalence Increase	Endo Prevalence without Uterine Fibroids	Endo Prevalence with Uterine Fibroids	Absolute Prevalence Increase
1	0.0242968	0.0670827	0.0427859	0.10915	0.185864	0.0767135
2	0.0327726	0.105769	0.0729967	0.130348	0.206731	0.0763832
3	0.0345888	0.104478	0.0698888	0.130201	0.296209	0.166007
4	0.0349912	0.124638	0.0896465	0.133598	0.26	0.126402
5	0.0440203	0.147265	0.103245	0.159808	0.264317	0.104509
6	0.0469128	0.147929	0.101016	0.167007	0.307865	0.140858
7	0.0526374	0.182642	0.130005	0.176715	0.294243	0.117528
8	0.0604994	0.202329	0.14183	0.200831	0.33547	0.134639
9	0.0642841	0.196211	0.131927	0.215328	0.381919	0.16659
10	0.0847739	0.246684	0.16191	0.268786	0.4375	0.168714

## Sheet: S9
Table S9. Multiplicative interaction between endometriosis PRS and trait diagnosis on endometriosis, measured using the interactive statistic from a logistic regression model.
Biobank	Trait	Estimate	CI.ll	CI.ul	p
UK Biobank	Asthma	0.914812	0.850699	0.983758	0.01632
UK Biobank	Diverticular Disease	0.987139	0.902682	1.0795	0.77668
UK Biobank	Dysmenorrhoea	0.9605	0.823755	1.11994	0.60703
UK Biobank	Heavy Menstrual Bleeding	0.920547	0.845224	1.00258	0.05734
UK Biobank	Irritable Bowel Syndrome	0.91242	0.84589	0.984183	0.01766
UK Biobank	Uterine Fibroids	1.0039	0.932433	1.08085	0.91769
Estonian Biobank	Asthma	0.928395	0.831358	1.03676	0.18714
Estonian Biobank	Diverticular Disease	1.2001	0.899281	1.60154	0.21538
Estonian Biobank	Dysmenorrhoea	0.998396	0.869099	1.14693	0.98191
Estonian Biobank	Heavy Menstrual Bleeding	0.897745	0.819211	0.983807	0.02092
Estonian Biobank	Irritable Bowel Syndrome	0.961015	0.856113	1.07877	0.50014
Estonian Biobank	Uterine Fibroids	1.03007	0.95224	1.11425	0.45988
